# Supplementary material for: Mapping Floral Genetic Architecture in Prunus mume, an Ornamental Woody Plant
Source: Front Plant Sci. 2022 Feb 8;13:828579. doi: 10.3389/fpls.2022.828579 (PMC8860970; doi:10.3389/fpls.2022.828579)
Supplement: Supplementary file 2 [file Table_1.XLS]

## Sheet: Floral Diameter
PmID	PmPosition	gene	GENE_num	GENE	GO_num	GO	KEGG
Pa4	18845377	Pm015336	1	IPR018392; Peptidoglycan-binding lysin domain	1	GO:0016998; cell wall macromolecule catabolic process; Biological Process	NA
Pa4	18856501	Pm015337	2	IPR007810; Pep3/Vps18/deep orange IPR013083; Zinc finger, RING/FYVE/PHD-type	NA	NA	NA
Pa4	18856501	Pm015338	NA	NA	NA	NA	NA
Pa4	18898669	Pm015343	2	IPR001810; F-box domain, cyclin-like IPR022364; F-box domain, Skp2-like	1	GO:0005515; protein binding; Molecular Function	NA
Pa4	18898669	Pm015344	3	IPR000595; Cyclic nucleotide-binding domain IPR014710; RmlC-like jelly roll fold IPR018490; Cyclic nucleotide-binding-like	NA	NA	CNBT1; CNBT1 (CYCLIC NUCLEOTIDE-BINDING TRANSPORTER 1); calmodulin binding / cyclic nucleotide binding / ion channel; K05391 cyclic nucleotide gated channel, other eukaryote
Pa4	18899475	Pm015344	3	IPR000595; Cyclic nucleotide-binding domain IPR014710; RmlC-like jelly roll fold IPR018490; Cyclic nucleotide-binding-like	NA	NA	CNBT1; CNBT1 (CYCLIC NUCLEOTIDE-BINDING TRANSPORTER 1); calmodulin binding / cyclic nucleotide binding / ion channel; K05391 cyclic nucleotide gated channel, other eukaryote
Pa4	19301946	Pm015408	4	IPR000433; Zinc finger, ZZ-type IPR003126; Zinc finger, N-recognin IPR013993; Zinc finger, N-recognin, metazoa IPR016024; Armadillo-type fold	3	GO:0004842; ubiquitin-protein ligase activity; Molecular Function GO:0005488; binding; Molecular Function GO:0008270; zinc ion binding; Molecular Function	BIG; BIG (BIG); binding / ubiquitin-protein ligase/ zinc ion binding; K10691 E3 ubiquitin-protein ligase UBR4 [EC:6.3.2.19]
Pa4	19301946	Pm015409	NA	NA	NA	NA	NA
Pa4	22775687	Pm016032	4	IPR000504; RNA recognition motif domain IPR002075; Nuclear transport factor 2 IPR012677; Nucleotide-binding, alpha-beta plait IPR018222; Nuclear transport factor 2, Eukaryote	4	GO:0000166; nucleotide binding; Molecular Function GO:0003676; nucleic acid binding; Molecular Function GO:0005622; intracellular; Cellular Component GO:0006810; transport; Biological Process	similar to CG2163-PA, isoform A; K14396 polyadenylate-binding protein 2
Pa4	22775687	Pm016032	4	IPR000504; RNA recognition motif domain IPR002075; Nuclear transport factor 2 IPR012677; Nucleotide-binding, alpha-beta plait IPR018222; Nuclear transport factor 2, Eukaryote	4	GO:0000166; nucleotide binding; Molecular Function GO:0003676; nucleic acid binding; Molecular Function GO:0005622; intracellular; Cellular Component GO:0006810; transport; Biological Process	similar to CG2163-PA, isoform A; K14396 polyadenylate-binding protein 2

## Sheet: Pedicel Length
PmID	PmPosition	gene	GENE_num	GENE	GO_num	GO	KEGG
Pa1	21217170	Pm002737	1	IPR015216; SANT associated	NA	NA	NA
scaffold265	611156	Pm029493	1	IPR019153; DDRGK domain containing protein	NA	NA	NA

## Sheet: Shape
PmID	PmPosition	gene	GENE_num	GENE	GO_num	GO	KEGG
Pa1	4385798	Pm000720	5	IPR001005; SANT domain, DNA binding IPR009057; Homeodomain-like IPR012287; Homeodomain-related IPR017930; Transcription regulator HTH, Myb-type, DNA-binding IPR019955; Ubiquitin supergroup	3	GO:0003677; DNA binding; Molecular Function GO:0005515; protein binding; Molecular Function GO:0045449; regulation of transcription; Biological Process	NA
Pa1	4385798	Pm000721	2	IPR000648; Oxysterol-binding protein IPR018494; Oxysterol-binding protein, conserved site	NA	NA	sterol binding ankyrin repeat protein; K06867
Pa1	4539050	Pm000747	NA	NA	NA	NA	NA
Pa1	4539050	Pm000748	5	IPR000677; 2S globulin IPR001223; Glycoside hydrolase, family 18, catalytic domain IPR001579; Glycoside hydrolase, chitinase active site IPR013781; Glycoside hydrolase, subgroup, catalytic core IPR017853; Glycoside hydrolase, superfamily	4	GO:0003824; catalytic activity; Molecular Function GO:0004553; hydrolase activity, hydrolyzing O-glycosyl compounds; Molecular Function GO:0005975; carbohydrate metabolic process; Biological Process GO:0043169; cation binding; Molecular Function	NA
Pa1	4784355	Pm000784	1	IPR007282; NOT2/NOT3/NOT5	3	GO:0005634; nucleus; Cellular Component GO:0030528; transcription regulator activity; Molecular Function GO:0045449; regulation of transcription; Biological Process	CCR4-NOT transcription complex subunit, putative; K12605 CCR4-NOT transcription complex subunit 2
Pa1	4907216	Pm000803	6	IPR001014; Ribosomal protein L23/L25, conserved site IPR005633; Ribosomal protein L23/L25, N-terminal IPR012677; Nucleotide-binding, alpha-beta plait IPR012678; Ribosomal protein L23/L15e IPR013025; Ribosomal protein L25/L23 IPR019985; Ribosomal protein L23	6	GO:0000166; nucleotide binding; Molecular Function GO:0003723; RNA binding; Molecular Function GO:0003735; structural constituent of ribosome; Molecular Function GO:0005622; intracellular; Cellular Component GO:0005840; ribosome; Cellular Component GO:0006412; translation; Biological Process	hypothetical protein; K02893 large subunit ribosomal protein L23Ae
Pa1	4910207	Pm000804	3	IPR001841; Zinc finger, RING-type IPR013083; Zinc finger, RING/FYVE/PHD-type IPR018957; Zinc finger, C3HC4 RING-type	2	GO:0005515; protein binding; Molecular Function GO:0008270; zinc ion binding; Molecular Function	zgc:158807; K11982 E3 ubiquitin-protein ligase RNF115/126 [EC:6.3.2.19]
Pa1	4910361	Pm000804	3	IPR001841; Zinc finger, RING-type IPR013083; Zinc finger, RING/FYVE/PHD-type IPR018957; Zinc finger, C3HC4 RING-type	2	GO:0005515; protein binding; Molecular Function GO:0008270; zinc ion binding; Molecular Function	zgc:158807; K11982 E3 ubiquitin-protein ligase RNF115/126 [EC:6.3.2.19]
Pa1	4927912	Pm000806	4	IPR000425; Major intrinsic protein IPR012269; Aquaporin IPR022357; Major intrinsic protein, conserved site IPR023271; Aquaporin-like	5	GO:0005215; transporter activity; Molecular Function GO:0006810; transport; Biological Process GO:0016020; membrane; Cellular Component GO:0016021; integral to membrane; Cellular Component GO:0055085; transmembrane transport; Biological Process	TIP1;3; TIP1;3 (TONOPLAST INTRINSIC PROTEIN 1;3); urea transmembrane transporter/ water channel; K09873 aquaporin TIP
Pa1	4927912	Pm000807	NA	NA	NA	NA	NA
Pa1	4944457	Pm000809	6	IPR001005; SANT domain, DNA binding IPR009057; Homeodomain-like IPR012287; Homeodomain-related IPR014778; Myb, DNA-binding IPR015495; Myb transcription factor IPR017930; Transcription regulator HTH, Myb-type, DNA-binding	3	GO:0003677; DNA binding; Molecular Function GO:0005515; protein binding; Molecular Function GO:0045449; regulation of transcription; Biological Process	similar to MYB transcription factor MYB139; K09422 myb proto-oncogene protein, plant
Pa1	4944457	Pm000810	3	IPR001841; Zinc finger, RING-type IPR013083; Zinc finger, RING/FYVE/PHD-type IPR018957; Zinc finger, C3HC4 RING-type	2	GO:0005515; protein binding; Molecular Function GO:0008270; zinc ion binding; Molecular Function	Os03g0351800; K11982 E3 ubiquitin-protein ligase RNF115/126 [EC:6.3.2.19]
Pa1	5019895	Pm000821	2	IPR002885; Pentatricopeptide repeat IPR011990; Tetratricopeptide-like helical	1	GO:0005488; binding; Molecular Function	Cell division protein ftsH, putative (EC:3.6.4.3); K03798 cell division protease FtsH [EC:3.4.24.-]
Pa1	5019895	Pm000822	3	IPR000558; Histone H2B IPR007125; Histone core IPR009072; Histone-fold	4	GO:0000786; nucleosome; Cellular Component GO:0003677; DNA binding; Molecular Function GO:0005634; nucleus; Cellular Component GO:0006334; nucleosome assembly; Biological Process	HTB903; histone 2; K11252 histone H2B
Pa1	5235890	Pm000862	1	IPR003851; Zinc finger, Dof-type	3	GO:0003677; DNA binding; Molecular Function GO:0008270; zinc ion binding; Molecular Function GO:0045449; regulation of transcription; Biological Process	NA
Pa1	5235890	Pm000863	5	IPR000225; Armadillo IPR003613; U box domain IPR011989; Armadillo-like helical IPR013083; Zinc finger, RING/FYVE/PHD-type IPR016024; Armadillo-type fold	5	GO:0000151; ubiquitin ligase complex; Cellular Component GO:0004842; ubiquitin-protein ligase activity; Molecular Function GO:0005488; binding; Molecular Function GO:0005515; protein binding; Molecular Function GO:0016567; protein ubiquitination; Biological Process	hypothetical protein; K08332 vacuolar protein 8
Pa1	5264726	Pm000867	3	IPR001841; Zinc finger, RING-type IPR002110; Ankyrin repeat IPR020683; Ankyrin repeat-containing domain	2	GO:0005515; protein binding; Molecular Function GO:0008270; zinc ion binding; Molecular Function	GE14529 gene product from transcript GE14529-RA; K10380 ankyrin
Pa1	5336157	Pm000879	2	IPR002885; Pentatricopeptide repeat IPR011990; Tetratricopeptide-like helical	1	GO:0005488; binding; Molecular Function	NA
Pa1	5336157	Pm000880	1	IPR003397; Mitochondrial inner membrane translocase complex, subunit Tim17/22	3	GO:0005743; mitochondrial inner membrane; Cellular Component GO:0008565; protein transporter activity; Molecular Function GO:0015031; protein transport; Biological Process	NA
Pa1	5397283	Pm000895	3	IPR000652; Triosephosphate isomerase IPR013785; Aldolase-type TIM barrel IPR020861; Triosephosphate isomerase, active site	3	GO:0003824; catalytic activity; Molecular Function GO:0004807; triose-phosphate isomerase activity; Molecular Function GO:0008152; metabolic process; Biological Process	hypothetical protein LOC100248352; K01803 triosephosphate isomerase (TIM) [EC:5.3.1.1]
Pa1	5452850	Pm000902	NA	NA	NA	NA	NA
Pa1	5452850	Pm000903	NA	NA	NA	NA	NA
Pa1	5614185	Pm000922	1	IPR015965; tRNA ligase, phosphodiesterase, fungi	3	GO:0003972; RNA ligase (ATP) activity; Molecular Function GO:0005524; ATP binding; Molecular Function GO:0006388; tRNA splicing, via endonucleolytic cleavage and ligation; Biological Process	NA
Pa1	5614300	Pm000922	1	IPR015965; tRNA ligase, phosphodiesterase, fungi	3	GO:0003972; RNA ligase (ATP) activity; Molecular Function GO:0005524; ATP binding; Molecular Function GO:0006388; tRNA splicing, via endonucleolytic cleavage and ligation; Biological Process	NA
Pa1	5782588	Pm000943	2	IPR001666; Phosphatidylinositol transfer protein IPR023393; START-like domain	2	GO:0005622; intracellular; Cellular Component GO:0006810; transport; Biological Process	INPP5K; inositol polyphosphate-5-phosphatase K; K01106 inositol-1,4,5-trisphosphate 5-phosphatase [EC:3.1.3.56]
Pa1	5782588	Pm000944	2	IPR007087; Zinc finger, C2H2-type IPR015880; Zinc finger, C2H2-like	2	GO:0005622; intracellular; Cellular Component GO:0008270; zinc ion binding; Molecular Function	NA
Pa1	5816312	Pm000948	2	IPR002885; Pentatricopeptide repeat IPR011990; Tetratricopeptide-like helical	1	GO:0005488; binding; Molecular Function	Cell division protein ftsH, putative (EC:3.6.4.3); K03798 cell division protease FtsH [EC:3.4.24.-]
Pa1	5816312	Pm000949	3	IPR003439; ABC transporter-like IPR003593; ATPase, AAA+ type, core IPR017871; ABC transporter, conserved site	4	GO:0000166; nucleotide binding; Molecular Function GO:0005524; ATP binding; Molecular Function GO:0016887; ATPase activity; Molecular Function GO:0017111; nucleoside-triphosphatase activity; Molecular Function	abc transporter; K05648 ATP-binding cassette, subfamily A (ABC1), member 5
Pa1	5822932	Pm000949	3	IPR003439; ABC transporter-like IPR003593; ATPase, AAA+ type, core IPR017871; ABC transporter, conserved site	4	GO:0000166; nucleotide binding; Molecular Function GO:0005524; ATP binding; Molecular Function GO:0016887; ATPase activity; Molecular Function GO:0017111; nucleoside-triphosphatase activity; Molecular Function	abc transporter; K05648 ATP-binding cassette, subfamily A (ABC1), member 5
Pa1	5822932	Pm000950	4	IPR001810; F-box domain, cyclin-like IPR013187; F-box associated domain, type 3 IPR017451; F-box associated interaction domain IPR022364; F-box domain, Skp2-like	1	GO:0005515; protein binding; Molecular Function	hypothetical protein LOC100252654; K10302 F-box protein 22
Pa1	5828288	Pm000951	2	IPR013187; F-box associated domain, type 3 IPR017451; F-box associated interaction domain	NA	NA	hypothetical protein LOC100252654; K10302 F-box protein 22
Pa1	5828288	Pm000952	3	IPR013187; F-box associated domain, type 3 IPR017451; F-box associated interaction domain IPR022364; F-box domain, Skp2-like	NA	NA	hypothetical protein LOC100252654; K10302 F-box protein 22
Pa1	5873908	Pm000959	3	IPR001086; Prephenate dehydratase IPR002912; Amino acid-binding ACT IPR018528; Prephenate dehydratase, conserved site	4	GO:0004664; prephenate dehydratase activity; Molecular Function GO:0008152; metabolic process; Biological Process GO:0009094; L-phenylalanine biosynthetic process; Biological Process GO:0016597; amino acid binding; Molecular Function	hypothetical protein ; K12586 exosome complex component RRP43
Pa1	6199559	Pm000994	5	IPR003311; AUX/IAA protein IPR003340; Transcriptional factor B3 IPR010525; Auxin response factor IPR011525; Aux/IAA-ARF-dimerisation IPR015300; DNA-binding pseudobarrel domain	6	GO:0003677; DNA binding; Molecular Function GO:0005634; nucleus; Cellular Component GO:0006355; regulation of transcription, DNA-dependent; Biological Process GO:0009725; response to hormone stimulus; Biological Process GO:0045449; regulation of transcription; Biological Process GO:0046983; protein dimerization activity; Molecular Function	hypothetical protein LOC100245251; K14486 auxin response factor
Pa1	6253182	Pm001000	2	IPR000727; Target SNARE coiled-coil domain IPR006012; Syntaxin/epimorphin, conserved site	4	GO:0005484; SNAP receptor activity; Molecular Function GO:0005515; protein binding; Molecular Function GO:0006886; intracellular protein transport; Biological Process GO:0016020; membrane; Cellular Component	SYP71; SYP71 (SYNTAXIN OF PLANTS 71); protein transporter; K08506 syntaxin of plants SYP7
Pa1	6267050	Pm001001	1	IPR003441; No apical meristem (NAM) protein	2	GO:0003677; DNA binding; Molecular Function GO:0045449; regulation of transcription; Biological Process	NA
Pa1	6267050	Pm001002	4	IPR007087; Zinc finger, C2H2-type IPR013087; Zinc finger, C2H2-type/integrase, DNA-binding IPR015880; Zinc finger, C2H2-like IPR022755; Zinc finger, double-stranded RNA binding	3	GO:0003676; nucleic acid binding; Molecular Function GO:0005622; intracellular; Cellular Component GO:0008270; zinc ion binding; Molecular Function	hypothetical protein; K09202 regulatory protein SWI5
Pa1	6369239	Pm001014	1	IPR009646; Root cap	NA	NA	similar to NUP214 protein; K14317 nuclear pore complex protein Nup214
Pa1	6369239	Pm001015	2	IPR002161; Glutamine amidotransferase subunit PdxT IPR021196; PdxT/SNO family, conserved site	NA	NA	hypothetical protein LOC100267348; K08681 glutamine amidotransferase [EC:2.6.-.-]
Pa1	6530160	Pm001037	6	IPR001356; Homeobox IPR002913; Lipid-binding START IPR009057; Homeodomain-like IPR012287; Homeodomain-related IPR013978; MEKHLA IPR023393; START-like domain	6	GO:0003677; DNA binding; Molecular Function GO:0003700; sequence-specific DNA binding transcription factor activity; Molecular Function GO:0005515; protein binding; Molecular Function GO:0006355; regulation of transcription, DNA-dependent; Biological Process GO:0043565; sequence-specific DNA binding; Molecular Function GO:0045449; regulation of transcription; Biological Process	REV; REV (REVOLUTA); DNA binding / lipid binding / transcription factor; K09338 homeobox-leucine zipper protein
Pa1	7807129	Pm001186	4	IPR003100; Argonaute/Dicer protein, PAZ IPR003165; Stem cell self-renewal protein Piwi IPR012337; Ribonuclease H-like IPR014811; Domain of unknown function DUF1785	2	GO:0003676; nucleic acid binding; Molecular Function GO:0005515; protein binding; Molecular Function	AGO5; AGO5 (ARGONAUTE 5); nucleic acid binding; K11596 argonaute
Pa1	7807129	Pm001186	4	IPR003100; Argonaute/Dicer protein, PAZ IPR003165; Stem cell self-renewal protein Piwi IPR012337; Ribonuclease H-like IPR014811; Domain of unknown function DUF1785	2	GO:0003676; nucleic acid binding; Molecular Function GO:0005515; protein binding; Molecular Function	AGO5; AGO5 (ARGONAUTE 5); nucleic acid binding; K11596 argonaute
Pa1	12328527	Pm001666	3	IPR006607; Protein of unknown function DM15 IPR006630; RNA-binding protein Lupus La IPR011991; Winged helix-turn-helix transcription repressor DNA-binding	NA	NA	ssb, wu:fb17f11, zgc:55588; Sjogren syndrome antigen B (autoantigen La); K11090 lupus La protein
Pa1	12328527	Pm001667	NA	NA	NA	NA	NA
Pa1	12706380	Pm001706	1	IPR000571; Zinc finger, CCCH-type	2	GO:0003676; nucleic acid binding; Molecular Function GO:0008270; zinc ion binding; Molecular Function	NA
Pa1	12706380	Pm001707	2	IPR001092; Helix-loop-helix DNA-binding domain IPR011598; Helix-loop-helix DNA-binding	3	GO:0005634; nucleus; Cellular Component GO:0030528; transcription regulator activity; Molecular Function GO:0045449; regulation of transcription; Biological Process	basic helix-loop-helix (bHLH) family protein; K10863 aprataxin [EC:3.-.-.-]
Pa1	12863130	Pm001721	7	IPR001650; Helicase, C-terminal IPR002464; DNA/RNA helicase, ATP-dependent, DEAH-box type, conserved site IPR007502; Helicase-associated domain IPR011545; DNA/RNA helicase, DEAD/DEAH box type, N-terminal IPR011709; Domain of unknown function DUF1605 IPR014001; DEAD-like helicase IPR014014; RNA helicase, DEAD-box type, Q motif	4	GO:0003676; nucleic acid binding; Molecular Function GO:0004386; helicase activity; Molecular Function GO:0005524; ATP binding; Molecular Function GO:0008026; ATP-dependent helicase activity; Molecular Function	similar to EMB2733/ESP3 (EMBRYO DEFECTIVE 2733); ATP-dependent RNA helicase; K12813 pre-mRNA-splicing factor ATP-dependent RNA helicase DHX16 [EC:3.6.4.13]
Pa1	13617737	Pm001794	NA	NA	NA	NA	NA
Pa1	13617737	Pm001795	NA	NA	NA	NA	NA
Pa1	13951264	Pm001822	NA	NA	NA	NA	NA
Pa1	14951714	Pm001922	1	IPR003690; Mitochodrial transcription termination factor-related	NA	NA	NA
Pa1	15461660	Pm001975	4	IPR000719; Protein kinase, catalytic domain IPR001245; Serine-threonine/tyrosine-protein kinase IPR011009; Protein kinase-like domain IPR017441; Protein kinase, ATP binding site	3	GO:0004672; protein kinase activity; Molecular Function GO:0005524; ATP binding; Molecular Function GO:0006468; protein phosphorylation; Biological Process	BAK1; BAK1 (BRI1-ASSOCIATED RECEPTOR KINASE); kinase/ protein binding / protein heterodimerization/ protein serine/threonine kinase; K13416 brassinosteroid insensitive 1-associated receptor kinase 1 [EC:2.7.10.1 2.7.11.1]
Pa1	15461660	Pm001976	10	IPR000719; Protein kinase, catalytic domain IPR001245; Serine-threonine/tyrosine-protein kinase IPR002290; Serine/threonine-protein kinase domain IPR002902; Gnk2-homologous domain IPR005174; Protein of unknown function DUF295 IPR008271; Serine/threonine-protein kinase, active site IPR011009; Protein kinase-like domain IPR017441; Protein kinase, ATP binding site IPR017442; Serine/threonine-protein…	4	GO:0004672; protein kinase activity; Molecular Function GO:0004674; protein serine/threonine kinase activity; Molecular Function GO:0005524; ATP binding; Molecular Function GO:0006468; protein phosphorylation; Biological Process	SERK4; SERK4 (SOMATIC EMBRYOGENESIS RECEPTOR-LIKE KINASE 4); protein binding / protein kinase/ transmembrane receptor protein serine/threonine kinase; K13417 somatic embryogenesis receptor kinase 4 [EC:2.7.10.1 2.7.11.1]
Pa1	15858631	Pm002022	1	IPR002213; UDP-glucuronosyl/UDP-glucosyltransferase	2	GO:0008152; metabolic process; Biological Process GO:0016758; transferase activity, transferring hexosyl groups; Molecular Function	hypothetical protein; K13030 cyanohydrin beta-glucosyltransferase [EC:2.4.1.85]
Pa1	15966678	Pm002036	4	IPR005814; Aminotransferase class-III IPR015421; Pyridoxal phosphate-dependent transferase, major region, subdomain 1 IPR015422; Pyridoxal phosphate-dependent transferase, major region, subdomain 2 IPR015424; Pyridoxal phosphate-dependent transferase, major domain	3	GO:0003824; catalytic activity; Molecular Function GO:0008483; transaminase activity; Molecular Function GO:0030170; pyridoxal phosphate binding; Molecular Function	hypothetical protein; K00827 alanine-glyoxylate transaminase / (R)-3-amino-2-methylpropionate-pyruvate transaminase [EC:2.6.1.44 2.6.1.40]
Pa2	28925093	Pm007848	NA	NA	NA	NA	NA
Pa2	28925093	Pm007849	3	IPR000719; Protein kinase, catalytic domain IPR001245; Serine-threonine/tyrosine-protein kinase IPR011009; Protein kinase-like domain	3	GO:0004672; protein kinase activity; Molecular Function GO:0005524; ATP binding; Molecular Function GO:0006468; protein phosphorylation; Biological Process	ACR4; ACR4 (ARABIDOPSIS CRINKLY4); kinase/ transmembrane receptor protein kinase; K00924 [EC:2.7.1.-]
Pa3	19137907	Pm012363	1	IPR009515; Protein of unknown function DUF1138	NA	NA	NA
Pa3	19137907	Pm012364	1	IPR000023; Phosphofructokinase domain	3	GO:0003872; 6-phosphofructokinase activity; Molecular Function GO:0005945; 6-phosphofructokinase complex; Cellular Component GO:0006096; glycolysis; Biological Process	hypothetical protein LOC100256839; K00895 pyrophosphate--fructose-6-phosphate 1-phosphotransferase [EC:2.7.1.90]
Pa4	22275763	Pm015951	NA	NA	NA	NA	NA
Pa6	16249213	Pm022328	1	IPR011600; Peptidase C14, caspase catalytic	2	GO:0004197; cysteine-type endopeptidase activity; Molecular Function GO:0006508; proteolysis; Biological Process	NA
Pa6	16249213	Pm022329	NA	NA	NA	NA	NA
Pa7	2120749	Pm023101	NA	NA	NA	NA	NA
Pa8	5276927	Pm025797	3	IPR000783; RNA polymerase, subunit H/Rpb5 C-terminal IPR005571; RNA polymerase, Rpb5, N-terminal IPR014381; DNA-directed RNA polymerase, RPB5 subunit	4	GO:0003677; DNA binding; Molecular Function GO:0003899; DNA-directed RNA polymerase activity; Molecular Function GO:0005634; nucleus; Cellular Component GO:0006350; transcription; Biological Process	hypothetical protein; K03013 DNA-directed RNA polymerases I, II, and III subunit RPABC1
Pa8	5276927	Pm025798	NA	NA	NA	NA	Os11g0157000; K12619 5'-3' exoribonuclease 2 [EC:3.1.13.-]
scaffold188	4828	Pm028828	NA	NA	NA	NA	NA

## Sheet: Petal Number
PmID	PmPosition	gene	GENE_num	GENE	GO_num	GO	KEGG
Pa1	3922821	Pm000638	1	IPR002213; UDP-glucuronosyl/UDP-glucosyltransferase	2	GO:0008152; metabolic process; Biological Process GO:0016758; transferase activity, transferring hexosyl groups; Molecular Function	UGT76C1 (UDP-glucosyl transferase 76C1); UDP-glycosyltransferase/ cis-zeatin O-beta-D-glucosyltransferase/ cytokinin 7-beta-glucosyltransferase/ cytokinin 9-beta-glucosyltransferase/ trans-zeatin O-beta-D-glucosyltransferase/ transferase, transferring glycosyl groups; K13493 cytokinin-N-glucosyltransferase [EC:2.4.1.-]
Pa1	3926935	Pm000640	NA	NA	NA	NA	NA
Pa1	3956685	Pm000645	NA	NA	NA	NA	NA
Pa1	3956685	Pm000646	NA	NA	NA	NA	NA
Pa1	3967704	Pm000646	NA	NA	NA	NA	NA
Pa1	3967704	Pm000647	NA	NA	NA	NA	NA
Pa1	3991811	Pm000652	5	IPR000209; Peptidase S8/S53, subtilisin/kexin/sedolisin IPR003137; Protease-associated domain, PA IPR010259; Proteinase inhibitor I9, subtilisin propeptide IPR015500; Peptidase S8, subtilisin-related IPR022398; Peptidase S8/S53, subtilisin, active site	4	GO:0004252; serine-type endopeptidase activity; Molecular Function GO:0006508; proteolysis; Biological Process GO:0042802; identical protein binding; Molecular Function GO:0043086; negative regulation of catalytic activity; Biological Process	NA
Pa1	3991811	Pm000653	5	IPR000209; Peptidase S8/S53, subtilisin/kexin/sedolisin IPR003137; Protease-associated domain, PA IPR010259; Proteinase inhibitor I9, subtilisin propeptide IPR015500; Peptidase S8, subtilisin-related IPR022398; Peptidase S8/S53, subtilisin, active site	4	GO:0004252; serine-type endopeptidase activity; Molecular Function GO:0006508; proteolysis; Biological Process GO:0042802; identical protein binding; Molecular Function GO:0043086; negative regulation of catalytic activity; Biological Process	Membrane-bound transcription factor site-1 protease precursor; K08653 membrane-bound transcription factor site-1 protease [EC:3.4.21.112]
Pa1	3991918	Pm000652	5	IPR000209; Peptidase S8/S53, subtilisin/kexin/sedolisin IPR003137; Protease-associated domain, PA IPR010259; Proteinase inhibitor I9, subtilisin propeptide IPR015500; Peptidase S8, subtilisin-related IPR022398; Peptidase S8/S53, subtilisin, active site	4	GO:0004252; serine-type endopeptidase activity; Molecular Function GO:0006508; proteolysis; Biological Process GO:0042802; identical protein binding; Molecular Function GO:0043086; negative regulation of catalytic activity; Biological Process	NA
Pa1	3991918	Pm000653	5	IPR000209; Peptidase S8/S53, subtilisin/kexin/sedolisin IPR003137; Protease-associated domain, PA IPR010259; Proteinase inhibitor I9, subtilisin propeptide IPR015500; Peptidase S8, subtilisin-related IPR022398; Peptidase S8/S53, subtilisin, active site	4	GO:0004252; serine-type endopeptidase activity; Molecular Function GO:0006508; proteolysis; Biological Process GO:0042802; identical protein binding; Molecular Function GO:0043086; negative regulation of catalytic activity; Biological Process	Membrane-bound transcription factor site-1 protease precursor; K08653 membrane-bound transcription factor site-1 protease [EC:3.4.21.112]
Pa1	4166484	Pm000682	NA	NA	NA	NA	hypothetical protein LOC100262120; K13171 serine/arginine repetitive matrix protein 1
Pa1	4188241	Pm000686	1	IPR003959; ATPase, AAA-type, core	1	GO:0005524; ATP binding; Molecular Function	26S proteasome regulatory chain 4; K03062 26S proteasome regulatory subunit T2
Pa1	4235709	Pm000696	4	IPR001841; Zinc finger, RING-type IPR010543; Domain of unknown function DUF1117 IPR013083; Zinc finger, RING/FYVE/PHD-type IPR018957; Zinc finger, C3HC4 RING-type	2	GO:0005515; protein binding; Molecular Function GO:0008270; zinc ion binding; Molecular Function	zinc finger protein, putative; K11982 E3 ubiquitin-protein ligase RNF115/126 [EC:6.3.2.19]
Pa1	4235709	Pm000697	1	IPR013083; Zinc finger, RING/FYVE/PHD-type	NA	NA	NA
Pa1	4246623	Pm000697	1	IPR013083; Zinc finger, RING/FYVE/PHD-type	NA	NA	NA
Pa1	4372779	Pm000719	1	IPR005202; Transcription factor GRAS	NA	NA	GAL1; GAI1-like E3 ubiquitin ligase protein; K14494 DELLA protein
Pa1	4372779	Pm000720	5	IPR001005; SANT domain, DNA binding IPR009057; Homeodomain-like IPR012287; Homeodomain-related IPR017930; Transcription regulator HTH, Myb-type, DNA-binding IPR019955; Ubiquitin supergroup	3	GO:0003677; DNA binding; Molecular Function GO:0005515; protein binding; Molecular Function GO:0045449; regulation of transcription; Biological Process	NA
Pa1	4385798	Pm000720	5	IPR001005; SANT domain, DNA binding IPR009057; Homeodomain-like IPR012287; Homeodomain-related IPR017930; Transcription regulator HTH, Myb-type, DNA-binding IPR019955; Ubiquitin supergroup	3	GO:0003677; DNA binding; Molecular Function GO:0005515; protein binding; Molecular Function GO:0045449; regulation of transcription; Biological Process	NA
Pa1	4385798	Pm000721	2	IPR000648; Oxysterol-binding protein IPR018494; Oxysterol-binding protein, conserved site	NA	NA	sterol binding ankyrin repeat protein; K06867
Pa1	4539050	Pm000747	NA	NA	NA	NA	NA
Pa1	4539050	Pm000748	5	IPR000677; 2S globulin IPR001223; Glycoside hydrolase, family 18, catalytic domain IPR001579; Glycoside hydrolase, chitinase active site IPR013781; Glycoside hydrolase, subgroup, catalytic core IPR017853; Glycoside hydrolase, superfamily	4	GO:0003824; catalytic activity; Molecular Function GO:0004553; hydrolase activity, hydrolyzing O-glycosyl compounds; Molecular Function GO:0005975; carbohydrate metabolic process; Biological Process GO:0043169; cation binding; Molecular Function	NA
Pa1	4542903	Pm000749	6	IPR001117; Multicopper oxidase, type 1 IPR002355; Multicopper oxidase, copper-binding site IPR008972; Cupredoxin IPR011706; Multicopper oxidase, type 2 IPR011707; Multicopper oxidase, type 3 IPR017761; Laccase	6	GO:0005507; copper ion binding; Molecular Function GO:0008471; laccase activity; Molecular Function GO:0016491; oxidoreductase activity; Molecular Function GO:0046274; lignin catabolic process; Biological Process GO:0048046; apoplast; Cellular Component GO:0055114; oxidation-reduction process; Biological Process	hypothetical protein; K00423 L-ascorbate oxidase [EC:1.10.3.3]
Pa1	4580444	Pm000755	NA	NA	NA	NA	NA
Pa1	4580444	Pm000756	NA	NA	NA	NA	NA
Pa1	4587035	Pm000757	NA	NA	NA	NA	hypothetical protein; K11671 nuclear factor related to kappa-B-binding protein
Pa1	4587035	Pm000757	NA	NA	NA	NA	hypothetical protein; K11671 nuclear factor related to kappa-B-binding protein
Pa1	4587035	Pm000757	NA	NA	NA	NA	hypothetical protein; K11671 nuclear factor related to kappa-B-binding protein
Pa1	4615115	Pm000762	5	IPR000677; 2S globulin IPR001223; Glycoside hydrolase, family 18, catalytic domain IPR001579; Glycoside hydrolase, chitinase active site IPR013781; Glycoside hydrolase, subgroup, catalytic core IPR017853; Glycoside hydrolase, superfamily	4	GO:0003824; catalytic activity; Molecular Function GO:0004553; hydrolase activity, hydrolyzing O-glycosyl compounds; Molecular Function GO:0005975; carbohydrate metabolic process; Biological Process GO:0043169; cation binding; Molecular Function	NA
Pa1	4636198	Pm000764	1	IPR010402; CCT domain	1	GO:0005515; protein binding; Molecular Function	Os12g0101000; K03539 ribonuclease P/MRP protein subunit RPP1 [EC:3.1.26.5]
Pa1	4636198	Pm000765	2	IPR002738; RNase P subunit p30 IPR016195; Polymerase/histidinol phosphatase-like	3	GO:0003824; catalytic activity; Molecular Function GO:0004540; ribonuclease activity; Molecular Function GO:0008033; tRNA processing; Biological Process	hypothetical protein LOC100241609; K03539 ribonuclease P/MRP protein subunit RPP1 [EC:3.1.26.5]
Pa1	4640808	Pm000765	2	IPR002738; RNase P subunit p30 IPR016195; Polymerase/histidinol phosphatase-like	3	GO:0003824; catalytic activity; Molecular Function GO:0004540; ribonuclease activity; Molecular Function GO:0008033; tRNA processing; Biological Process	hypothetical protein LOC100241609; K03539 ribonuclease P/MRP protein subunit RPP1 [EC:3.1.26.5]
Pa1	4757635	Pm000783	1	IPR001752; Kinesin, motor domain	3	GO:0003777; microtubule motor activity; Molecular Function GO:0005524; ATP binding; Molecular Function GO:0007018; microtubule-based movement; Biological Process	Os04g0629700; K10405 kinesin family member C1
Pa1	4781280	Pm000783	1	IPR001752; Kinesin, motor domain	3	GO:0003777; microtubule motor activity; Molecular Function GO:0005524; ATP binding; Molecular Function GO:0007018; microtubule-based movement; Biological Process	Os04g0629700; K10405 kinesin family member C1
Pa1	4781280	Pm000784	1	IPR007282; NOT2/NOT3/NOT5	3	GO:0005634; nucleus; Cellular Component GO:0030528; transcription regulator activity; Molecular Function GO:0045449; regulation of transcription; Biological Process	CCR4-NOT transcription complex subunit, putative; K12605 CCR4-NOT transcription complex subunit 2
Pa1	4781280	Pm000783	1	IPR001752; Kinesin, motor domain	3	GO:0003777; microtubule motor activity; Molecular Function GO:0005524; ATP binding; Molecular Function GO:0007018; microtubule-based movement; Biological Process	Os04g0629700; K10405 kinesin family member C1
Pa1	4781280	Pm000784	1	IPR007282; NOT2/NOT3/NOT5	3	GO:0005634; nucleus; Cellular Component GO:0030528; transcription regulator activity; Molecular Function GO:0045449; regulation of transcription; Biological Process	CCR4-NOT transcription complex subunit, putative; K12605 CCR4-NOT transcription complex subunit 2
Pa1	4784355	Pm000784	1	IPR007282; NOT2/NOT3/NOT5	3	GO:0005634; nucleus; Cellular Component GO:0030528; transcription regulator activity; Molecular Function GO:0045449; regulation of transcription; Biological Process	CCR4-NOT transcription complex subunit, putative; K12605 CCR4-NOT transcription complex subunit 2
Pa1	4857066	Pm000793	2	IPR002885; Pentatricopeptide repeat IPR011990; Tetratricopeptide-like helical	1	GO:0005488; binding; Molecular Function	nucleobase:cation symporter; K03457 nucleobase:cation symporter-1, NCS1 family
Pa1	4889566	Pm000799	4	IPR006044; 11-S seed storage protein, plant IPR006045; Cupin 1 IPR011051; Cupin, RmlC-type IPR014710; RmlC-like jelly roll fold	1	GO:0045735; nutrient reservoir activity; Molecular Function	NA
Pa1	4889680	Pm000799	4	IPR006044; 11-S seed storage protein, plant IPR006045; Cupin 1 IPR011051; Cupin, RmlC-type IPR014710; RmlC-like jelly roll fold	1	GO:0045735; nutrient reservoir activity; Molecular Function	NA
Pa1	4907216	Pm000803	6	IPR001014; Ribosomal protein L23/L25, conserved site IPR005633; Ribosomal protein L23/L25, N-terminal IPR012677; Nucleotide-binding, alpha-beta plait IPR012678; Ribosomal protein L23/L15e IPR013025; Ribosomal protein L25/L23 IPR019985; Ribosomal protein L23	6	GO:0000166; nucleotide binding; Molecular Function GO:0003723; RNA binding; Molecular Function GO:0003735; structural constituent of ribosome; Molecular Function GO:0005622; intracellular; Cellular Component GO:0005840; ribosome; Cellular Component GO:0006412; translation; Biological Process	hypothetical protein; K02893 large subunit ribosomal protein L23Ae
Pa1	4910207	Pm000804	3	IPR001841; Zinc finger, RING-type IPR013083; Zinc finger, RING/FYVE/PHD-type IPR018957; Zinc finger, C3HC4 RING-type	2	GO:0005515; protein binding; Molecular Function GO:0008270; zinc ion binding; Molecular Function	zgc:158807; K11982 E3 ubiquitin-protein ligase RNF115/126 [EC:6.3.2.19]
Pa1	4910361	Pm000804	3	IPR001841; Zinc finger, RING-type IPR013083; Zinc finger, RING/FYVE/PHD-type IPR018957; Zinc finger, C3HC4 RING-type	2	GO:0005515; protein binding; Molecular Function GO:0008270; zinc ion binding; Molecular Function	zgc:158807; K11982 E3 ubiquitin-protein ligase RNF115/126 [EC:6.3.2.19]
Pa1	4927912	Pm000806	4	IPR000425; Major intrinsic protein IPR012269; Aquaporin IPR022357; Major intrinsic protein, conserved site IPR023271; Aquaporin-like	5	GO:0005215; transporter activity; Molecular Function GO:0006810; transport; Biological Process GO:0016020; membrane; Cellular Component GO:0016021; integral to membrane; Cellular Component GO:0055085; transmembrane transport; Biological Process	TIP1;3; TIP1;3 (TONOPLAST INTRINSIC PROTEIN 1;3); urea transmembrane transporter/ water channel; K09873 aquaporin TIP
Pa1	4927912	Pm000807	NA	NA	NA	NA	NA
Pa1	4944457	Pm000809	6	IPR001005; SANT domain, DNA binding IPR009057; Homeodomain-like IPR012287; Homeodomain-related IPR014778; Myb, DNA-binding IPR015495; Myb transcription factor IPR017930; Transcription regulator HTH, Myb-type, DNA-binding	3	GO:0003677; DNA binding; Molecular Function GO:0005515; protein binding; Molecular Function GO:0045449; regulation of transcription; Biological Process	similar to MYB transcription factor MYB139; K09422 myb proto-oncogene protein, plant
Pa1	4944457	Pm000810	3	IPR001841; Zinc finger, RING-type IPR013083; Zinc finger, RING/FYVE/PHD-type IPR018957; Zinc finger, C3HC4 RING-type	2	GO:0005515; protein binding; Molecular Function GO:0008270; zinc ion binding; Molecular Function	Os03g0351800; K11982 E3 ubiquitin-protein ligase RNF115/126 [EC:6.3.2.19]
Pa1	4944457	Pm000809	6	IPR001005; SANT domain, DNA binding IPR009057; Homeodomain-like IPR012287; Homeodomain-related IPR014778; Myb, DNA-binding IPR015495; Myb transcription factor IPR017930; Transcription regulator HTH, Myb-type, DNA-binding	3	GO:0003677; DNA binding; Molecular Function GO:0005515; protein binding; Molecular Function GO:0045449; regulation of transcription; Biological Process	similar to MYB transcription factor MYB139; K09422 myb proto-oncogene protein, plant
Pa1	4944457	Pm000810	3	IPR001841; Zinc finger, RING-type IPR013083; Zinc finger, RING/FYVE/PHD-type IPR018957; Zinc finger, C3HC4 RING-type	2	GO:0005515; protein binding; Molecular Function GO:0008270; zinc ion binding; Molecular Function	Os03g0351800; K11982 E3 ubiquitin-protein ligase RNF115/126 [EC:6.3.2.19]
Pa1	4977133	Pm000814	2	IPR001739; Methyl-CpG DNA binding IPR016177; DNA-binding, integrase-type	2	GO:0003677; DNA binding; Molecular Function GO:0005634; nucleus; Cellular Component	NA
Pa1	4977430	Pm000814	2	IPR001739; Methyl-CpG DNA binding IPR016177; DNA-binding, integrase-type	2	GO:0003677; DNA binding; Molecular Function GO:0005634; nucleus; Cellular Component	NA
Pa1	4977430	Pm000814	2	IPR001739; Methyl-CpG DNA binding IPR016177; DNA-binding, integrase-type	2	GO:0003677; DNA binding; Molecular Function GO:0005634; nucleus; Cellular Component	NA
Pa1	5019895	Pm000821	2	IPR002885; Pentatricopeptide repeat IPR011990; Tetratricopeptide-like helical	1	GO:0005488; binding; Molecular Function	Cell division protein ftsH, putative (EC:3.6.4.3); K03798 cell division protease FtsH [EC:3.4.24.-]
Pa1	5019895	Pm000822	3	IPR000558; Histone H2B IPR007125; Histone core IPR009072; Histone-fold	4	GO:0000786; nucleosome; Cellular Component GO:0003677; DNA binding; Molecular Function GO:0005634; nucleus; Cellular Component GO:0006334; nucleosome assembly; Biological Process	HTB903; histone 2; K11252 histone H2B
Pa1	5020799	Pm000822	3	IPR000558; Histone H2B IPR007125; Histone core IPR009072; Histone-fold	4	GO:0000786; nucleosome; Cellular Component GO:0003677; DNA binding; Molecular Function GO:0005634; nucleus; Cellular Component GO:0006334; nucleosome assembly; Biological Process	HTB903; histone 2; K11252 histone H2B
Pa1	5020799	Pm000823	NA	NA	NA	NA	NA
Pa1	5140697	Pm000847	1	IPR001251; Cellular retinaldehyde-binding/triple function, C-terminal	NA	NA	NA
Pa1	5235890	Pm000862	1	IPR003851; Zinc finger, Dof-type	3	GO:0003677; DNA binding; Molecular Function GO:0008270; zinc ion binding; Molecular Function GO:0045449; regulation of transcription; Biological Process	NA
Pa1	5235890	Pm000863	5	IPR000225; Armadillo IPR003613; U box domain IPR011989; Armadillo-like helical IPR013083; Zinc finger, RING/FYVE/PHD-type IPR016024; Armadillo-type fold	5	GO:0000151; ubiquitin ligase complex; Cellular Component GO:0004842; ubiquitin-protein ligase activity; Molecular Function GO:0005488; binding; Molecular Function GO:0005515; protein binding; Molecular Function GO:0016567; protein ubiquitination; Biological Process	hypothetical protein; K08332 vacuolar protein 8
Pa1	5240335	Pm000863	5	IPR000225; Armadillo IPR003613; U box domain IPR011989; Armadillo-like helical IPR013083; Zinc finger, RING/FYVE/PHD-type IPR016024; Armadillo-type fold	5	GO:0000151; ubiquitin ligase complex; Cellular Component GO:0004842; ubiquitin-protein ligase activity; Molecular Function GO:0005488; binding; Molecular Function GO:0005515; protein binding; Molecular Function GO:0016567; protein ubiquitination; Biological Process	hypothetical protein; K08332 vacuolar protein 8
Pa1	5264726	Pm000867	3	IPR001841; Zinc finger, RING-type IPR002110; Ankyrin repeat IPR020683; Ankyrin repeat-containing domain	2	GO:0005515; protein binding; Molecular Function GO:0008270; zinc ion binding; Molecular Function	GE14529 gene product from transcript GE14529-RA; K10380 ankyrin
Pa1	5321090	Pm000875	1	IPR022212; Protein of unknown function DUF3741	NA	NA	NA
Pa1	5332124	Pm000877	1	IPR000347; Plant metallothionein, family 15	1	GO:0046872; metal ion binding; Molecular Function	NA
Pa1	5332124	Pm000878	1	IPR000347; Plant metallothionein, family 15	1	GO:0046872; metal ion binding; Molecular Function	NA
Pa1	5332253	Pm000878	1	IPR000347; Plant metallothionein, family 15	1	GO:0046872; metal ion binding; Molecular Function	NA
Pa1	5336157	Pm000879	2	IPR002885; Pentatricopeptide repeat IPR011990; Tetratricopeptide-like helical	1	GO:0005488; binding; Molecular Function	NA
Pa1	5336157	Pm000880	1	IPR003397; Mitochondrial inner membrane translocase complex, subunit Tim17/22	3	GO:0005743; mitochondrial inner membrane; Cellular Component GO:0008565; protein transporter activity; Molecular Function GO:0015031; protein transport; Biological Process	NA
Pa1	5397283	Pm000895	3	IPR000652; Triosephosphate isomerase IPR013785; Aldolase-type TIM barrel IPR020861; Triosephosphate isomerase, active site	3	GO:0003824; catalytic activity; Molecular Function GO:0004807; triose-phosphate isomerase activity; Molecular Function GO:0008152; metabolic process; Biological Process	hypothetical protein LOC100248352; K01803 triosephosphate isomerase (TIM) [EC:5.3.1.1]
Pa1	5397283	Pm000895	3	IPR000652; Triosephosphate isomerase IPR013785; Aldolase-type TIM barrel IPR020861; Triosephosphate isomerase, active site	3	GO:0003824; catalytic activity; Molecular Function GO:0004807; triose-phosphate isomerase activity; Molecular Function GO:0008152; metabolic process; Biological Process	hypothetical protein LOC100248352; K01803 triosephosphate isomerase (TIM) [EC:5.3.1.1]
Pa1	5451297	Pm000902	NA	NA	NA	NA	NA
Pa1	5451297	Pm000903	NA	NA	NA	NA	NA
Pa1	5452850	Pm000902	NA	NA	NA	NA	NA
Pa1	5452850	Pm000903	NA	NA	NA	NA	NA
Pa1	5468964	Pm000904	NA	NA	NA	NA	NA
Pa1	5468964	Pm000905	1	IPR000477; Reverse transcriptase	3	GO:0003723; RNA binding; Molecular Function GO:0003964; RNA-directed DNA polymerase activity; Molecular Function GO:0006278; RNA-dependent DNA replication; Biological Process	hypothetical protein LOC100261060; K13148 integrator complex subunit 11 [EC:3.1.27.-]
Pa1	5484231	Pm000906	11	IPR000719; Protein kinase, catalytic domain IPR001245; Serine-threonine/tyrosine-protein kinase IPR001611; Leucine-rich repeat IPR002290; Serine/threonine-protein kinase domain IPR003591; Leucine-rich repeat, typical subtype IPR008271; Serine/threonine-protein kinase, active site IPR011009; Protein kinase-like domain IPR013210; Leucine-rich repeat-containing N-terminal, type 2 IPR013320; Concanav…	5	GO:0004672; protein kinase activity; Molecular Function GO:0004674; protein serine/threonine kinase activity; Molecular Function GO:0005515; protein binding; Molecular Function GO:0005524; ATP binding; Molecular Function GO:0006468; protein phosphorylation; Biological Process	EFR; EFR (EF-TU RECEPTOR); ATP binding / kinase/ protein serine/threonine kinase; K13428 LRR receptor-like serine/threonine-protein kinase EFR [EC:2.7.11.1]
Pa1	5484231	Pm000907	2	IPR003604; Zinc finger, U1-type IPR015880; Zinc finger, C2H2-like	3	GO:0003676; nucleic acid binding; Molecular Function GO:0005622; intracellular; Cellular Component GO:0008270; zinc ion binding; Molecular Function	NA
Pa1	5614185	Pm000922	1	IPR015965; tRNA ligase, phosphodiesterase, fungi	3	GO:0003972; RNA ligase (ATP) activity; Molecular Function GO:0005524; ATP binding; Molecular Function GO:0006388; tRNA splicing, via endonucleolytic cleavage and ligation; Biological Process	NA
Pa1	5614300	Pm000922	1	IPR015965; tRNA ligase, phosphodiesterase, fungi	3	GO:0003972; RNA ligase (ATP) activity; Molecular Function GO:0005524; ATP binding; Molecular Function GO:0006388; tRNA splicing, via endonucleolytic cleavage and ligation; Biological Process	NA
Pa1	5782588	Pm000943	2	IPR001666; Phosphatidylinositol transfer protein IPR023393; START-like domain	2	GO:0005622; intracellular; Cellular Component GO:0006810; transport; Biological Process	INPP5K; inositol polyphosphate-5-phosphatase K; K01106 inositol-1,4,5-trisphosphate 5-phosphatase [EC:3.1.3.56]
Pa1	5782588	Pm000944	2	IPR007087; Zinc finger, C2H2-type IPR015880; Zinc finger, C2H2-like	2	GO:0005622; intracellular; Cellular Component GO:0008270; zinc ion binding; Molecular Function	NA
Pa1	5788408	Pm000944	2	IPR007087; Zinc finger, C2H2-type IPR015880; Zinc finger, C2H2-like	2	GO:0005622; intracellular; Cellular Component GO:0008270; zinc ion binding; Molecular Function	NA
Pa1	5788408	Pm000945	2	IPR007087; Zinc finger, C2H2-type IPR015880; Zinc finger, C2H2-like	2	GO:0005622; intracellular; Cellular Component GO:0008270; zinc ion binding; Molecular Function	NA
Pa1	5816312	Pm000948	2	IPR002885; Pentatricopeptide repeat IPR011990; Tetratricopeptide-like helical	1	GO:0005488; binding; Molecular Function	Cell division protein ftsH, putative (EC:3.6.4.3); K03798 cell division protease FtsH [EC:3.4.24.-]
Pa1	5816312	Pm000949	3	IPR003439; ABC transporter-like IPR003593; ATPase, AAA+ type, core IPR017871; ABC transporter, conserved site	4	GO:0000166; nucleotide binding; Molecular Function GO:0005524; ATP binding; Molecular Function GO:0016887; ATPase activity; Molecular Function GO:0017111; nucleoside-triphosphatase activity; Molecular Function	abc transporter; K05648 ATP-binding cassette, subfamily A (ABC1), member 5
Pa1	5816312	Pm000948	2	IPR002885; Pentatricopeptide repeat IPR011990; Tetratricopeptide-like helical	1	GO:0005488; binding; Molecular Function	Cell division protein ftsH, putative (EC:3.6.4.3); K03798 cell division protease FtsH [EC:3.4.24.-]
Pa1	5816312	Pm000949	3	IPR003439; ABC transporter-like IPR003593; ATPase, AAA+ type, core IPR017871; ABC transporter, conserved site	4	GO:0000166; nucleotide binding; Molecular Function GO:0005524; ATP binding; Molecular Function GO:0016887; ATPase activity; Molecular Function GO:0017111; nucleoside-triphosphatase activity; Molecular Function	abc transporter; K05648 ATP-binding cassette, subfamily A (ABC1), member 5
Pa1	5822932	Pm000949	3	IPR003439; ABC transporter-like IPR003593; ATPase, AAA+ type, core IPR017871; ABC transporter, conserved site	4	GO:0000166; nucleotide binding; Molecular Function GO:0005524; ATP binding; Molecular Function GO:0016887; ATPase activity; Molecular Function GO:0017111; nucleoside-triphosphatase activity; Molecular Function	abc transporter; K05648 ATP-binding cassette, subfamily A (ABC1), member 5
Pa1	5822932	Pm000950	4	IPR001810; F-box domain, cyclin-like IPR013187; F-box associated domain, type 3 IPR017451; F-box associated interaction domain IPR022364; F-box domain, Skp2-like	1	GO:0005515; protein binding; Molecular Function	hypothetical protein LOC100252654; K10302 F-box protein 22
Pa1	5828288	Pm000951	2	IPR013187; F-box associated domain, type 3 IPR017451; F-box associated interaction domain	NA	NA	hypothetical protein LOC100252654; K10302 F-box protein 22
Pa1	5828288	Pm000952	3	IPR013187; F-box associated domain, type 3 IPR017451; F-box associated interaction domain IPR022364; F-box domain, Skp2-like	NA	NA	hypothetical protein LOC100252654; K10302 F-box protein 22
Pa1	5835600	Pm000952	3	IPR013187; F-box associated domain, type 3 IPR017451; F-box associated interaction domain IPR022364; F-box domain, Skp2-like	NA	NA	hypothetical protein LOC100252654; K10302 F-box protein 22
Pa1	5835600	Pm000953	3	IPR006677; tRNA intron endonuclease, catalytic domain-like IPR006678; tRNA intron endonuclease, N-terminal IPR011856; Endonuclease TnsA, N-terminal/resolvase Hjc/tRNA endonuclease, C-terminal	4	GO:0000213; tRNA-intron endonuclease activity; Molecular Function GO:0003676; nucleic acid binding; Molecular Function GO:0004518; nuclease activity; Molecular Function GO:0006388; tRNA splicing, via endonucleolytic cleavage and ligation; Biological Process	tRNA-splicing endonuclease subunit Sen2-2, putative (EC:3.1.27.9); K01170 tRNA-intron endonuclease [EC:3.1.27.9]
Pa1	5873908	Pm000959	3	IPR001086; Prephenate dehydratase IPR002912; Amino acid-binding ACT IPR018528; Prephenate dehydratase, conserved site	4	GO:0004664; prephenate dehydratase activity; Molecular Function GO:0008152; metabolic process; Biological Process GO:0009094; L-phenylalanine biosynthetic process; Biological Process GO:0016597; amino acid binding; Molecular Function	hypothetical protein ; K12586 exosome complex component RRP43
Pa1	6199559	Pm000994	5	IPR003311; AUX/IAA protein IPR003340; Transcriptional factor B3 IPR010525; Auxin response factor IPR011525; Aux/IAA-ARF-dimerisation IPR015300; DNA-binding pseudobarrel domain	6	GO:0003677; DNA binding; Molecular Function GO:0005634; nucleus; Cellular Component GO:0006355; regulation of transcription, DNA-dependent; Biological Process GO:0009725; response to hormone stimulus; Biological Process GO:0045449; regulation of transcription; Biological Process GO:0046983; protein dimerization activity; Molecular Function	hypothetical protein LOC100245251; K14486 auxin response factor
Pa1	6253182	Pm001000	2	IPR000727; Target SNARE coiled-coil domain IPR006012; Syntaxin/epimorphin, conserved site	4	GO:0005484; SNAP receptor activity; Molecular Function GO:0005515; protein binding; Molecular Function GO:0006886; intracellular protein transport; Biological Process GO:0016020; membrane; Cellular Component	SYP71; SYP71 (SYNTAXIN OF PLANTS 71); protein transporter; K08506 syntaxin of plants SYP7
Pa1	6267050	Pm001001	1	IPR003441; No apical meristem (NAM) protein	2	GO:0003677; DNA binding; Molecular Function GO:0045449; regulation of transcription; Biological Process	NA
Pa1	6267050	Pm001002	4	IPR007087; Zinc finger, C2H2-type IPR013087; Zinc finger, C2H2-type/integrase, DNA-binding IPR015880; Zinc finger, C2H2-like IPR022755; Zinc finger, double-stranded RNA binding	3	GO:0003676; nucleic acid binding; Molecular Function GO:0005622; intracellular; Cellular Component GO:0008270; zinc ion binding; Molecular Function	hypothetical protein; K09202 regulatory protein SWI5
Pa1	6267050	Pm001001	1	IPR003441; No apical meristem (NAM) protein	2	GO:0003677; DNA binding; Molecular Function GO:0045449; regulation of transcription; Biological Process	NA
Pa1	6267050	Pm001002	4	IPR007087; Zinc finger, C2H2-type IPR013087; Zinc finger, C2H2-type/integrase, DNA-binding IPR015880; Zinc finger, C2H2-like IPR022755; Zinc finger, double-stranded RNA binding	3	GO:0003676; nucleic acid binding; Molecular Function GO:0005622; intracellular; Cellular Component GO:0008270; zinc ion binding; Molecular Function	hypothetical protein; K09202 regulatory protein SWI5
Pa1	6369239	Pm001014	1	IPR009646; Root cap	NA	NA	similar to NUP214 protein; K14317 nuclear pore complex protein Nup214
Pa1	6369239	Pm001015	2	IPR002161; Glutamine amidotransferase subunit PdxT IPR021196; PdxT/SNO family, conserved site	NA	NA	hypothetical protein LOC100267348; K08681 glutamine amidotransferase [EC:2.6.-.-]
Pa1	6409574	Pm001019	4	IPR000504; RNA recognition motif domain IPR000571; Zinc finger, CCCH-type IPR010280; (Uracil-5)-methyltransferase IPR012677; Nucleotide-binding, alpha-beta plait	5	GO:0000166; nucleotide binding; Molecular Function GO:0003676; nucleic acid binding; Molecular Function GO:0006396; RNA processing; Biological Process GO:0008173; RNA methyltransferase activity; Molecular Function GO:0008270; zinc ion binding; Molecular Function	209.t00015; RNA methyltransferase; K00599 [EC:2.1.1.-]
Pa1	6457081	Pm001028	5	IPR000719; Protein kinase, catalytic domain IPR001245; Serine-threonine/tyrosine-protein kinase IPR002290; Serine/threonine-protein kinase domain IPR011009; Protein kinase-like domain IPR020635; Tyrosine-protein kinase, catalytic domain	4	GO:0004672; protein kinase activity; Molecular Function GO:0004674; protein serine/threonine kinase activity; Molecular Function GO:0005524; ATP binding; Molecular Function GO:0006468; protein phosphorylation; Biological Process	hypothetical protein LOC100252647; K13415 protein brassinosteroid insensitive 1 [EC:2.7.10.1 2.7.11.1]
Pa1	6466722	Pm001029	NA	NA	NA	NA	NA
Pa1	6530160	Pm001037	6	IPR001356; Homeobox IPR002913; Lipid-binding START IPR009057; Homeodomain-like IPR012287; Homeodomain-related IPR013978; MEKHLA IPR023393; START-like domain	6	GO:0003677; DNA binding; Molecular Function GO:0003700; sequence-specific DNA binding transcription factor activity; Molecular Function GO:0005515; protein binding; Molecular Function GO:0006355; regulation of transcription, DNA-dependent; Biological Process GO:0043565; sequence-specific DNA binding; Molecular Function GO:0045449; regulation of transcription; Biological Process	REV; REV (REVOLUTA); DNA binding / lipid binding / transcription factor; K09338 homeobox-leucine zipper protein
Pa1	6530160	Pm001037	6	IPR001356; Homeobox IPR002913; Lipid-binding START IPR009057; Homeodomain-like IPR012287; Homeodomain-related IPR013978; MEKHLA IPR023393; START-like domain	6	GO:0003677; DNA binding; Molecular Function GO:0003700; sequence-specific DNA binding transcription factor activity; Molecular Function GO:0005515; protein binding; Molecular Function GO:0006355; regulation of transcription, DNA-dependent; Biological Process GO:0043565; sequence-specific DNA binding; Molecular Function GO:0045449; regulation of transcription; Biological Process	REV; REV (REVOLUTA); DNA binding / lipid binding / transcription factor; K09338 homeobox-leucine zipper protein
Pa1	6551157	Pm001039	1	IPR003441; No apical meristem (NAM) protein	2	GO:0003677; DNA binding; Molecular Function GO:0045449; regulation of transcription; Biological Process	NA
Pa1	6551157	Pm001040	2	IPR001173; Glycosyl transferase, family 2 IPR007877; Protein of unknown function DUF707	NA	NA	hypothetical protein; K03028 26S proteasome regulatory subunit N1
Pa1	6551199	Pm001039	1	IPR003441; No apical meristem (NAM) protein	2	GO:0003677; DNA binding; Molecular Function GO:0045449; regulation of transcription; Biological Process	NA
Pa1	6551199	Pm001040	2	IPR001173; Glycosyl transferase, family 2 IPR007877; Protein of unknown function DUF707	NA	NA	hypothetical protein; K03028 26S proteasome regulatory subunit N1
Pa1	6644031	Pm001047	1	IPR002035; von Willebrand factor, type A	1	GO:0005515; protein binding; Molecular Function	similar to calcium channel, voltage-dependent, alpha 2/delta subunit 4; K04861 voltage-dependent calcium channel alpha-2/delta-4
Pa1	6644031	Pm001048	3	IPR001106; Phenylalanine/histidine ammonia-lyase IPR008948; L-Aspartase-like IPR023144; Phenylalanine ammonia-lyase, shielding domain	3	GO:0003824; catalytic activity; Molecular Function GO:0009058; biosynthetic process; Biological Process GO:0016841; ammonia-lyase activity; Molecular Function	hypothetical protein LOC100241575; K10775 phenylalanine ammonia-lyase [EC:4.3.1.24]
Pa1	6648531	Pm001047	1	IPR002035; von Willebrand factor, type A	1	GO:0005515; protein binding; Molecular Function	similar to calcium channel, voltage-dependent, alpha 2/delta subunit 4; K04861 voltage-dependent calcium channel alpha-2/delta-4
Pa1	6648531	Pm001048	3	IPR001106; Phenylalanine/histidine ammonia-lyase IPR008948; L-Aspartase-like IPR023144; Phenylalanine ammonia-lyase, shielding domain	3	GO:0003824; catalytic activity; Molecular Function GO:0009058; biosynthetic process; Biological Process GO:0016841; ammonia-lyase activity; Molecular Function	hypothetical protein LOC100241575; K10775 phenylalanine ammonia-lyase [EC:4.3.1.24]
Pa1	6648531	Pm001047	1	IPR002035; von Willebrand factor, type A	1	GO:0005515; protein binding; Molecular Function	similar to calcium channel, voltage-dependent, alpha 2/delta subunit 4; K04861 voltage-dependent calcium channel alpha-2/delta-4
Pa1	6648531	Pm001048	3	IPR001106; Phenylalanine/histidine ammonia-lyase IPR008948; L-Aspartase-like IPR023144; Phenylalanine ammonia-lyase, shielding domain	3	GO:0003824; catalytic activity; Molecular Function GO:0009058; biosynthetic process; Biological Process GO:0016841; ammonia-lyase activity; Molecular Function	hypothetical protein LOC100241575; K10775 phenylalanine ammonia-lyase [EC:4.3.1.24]
Pa1	6687874	Pm001050	NA	NA	NA	NA	NA
Pa1	6727751	Pm001055	3	IPR001148; Carbonic anhydrase, alpha-class, catalytic domain IPR018338; Carbonic anhydrase, alpha-class, conserved site IPR023561; Carbonic anhydrase, alpha-class	3	GO:0004089; carbonate dehydratase activity; Molecular Function GO:0006730; one-carbon metabolic process; Biological Process GO:0008270; zinc ion binding; Molecular Function	carbonic anhydrase, putative (EC:4.2.1.1); K01674 carbonic anhydrase [EC:4.2.1.1]
Pa1	6727751	Pm001056	NA	NA	NA	NA	NA
Pa1	6727751	Pm001055	3	IPR001148; Carbonic anhydrase, alpha-class, catalytic domain IPR018338; Carbonic anhydrase, alpha-class, conserved site IPR023561; Carbonic anhydrase, alpha-class	3	GO:0004089; carbonate dehydratase activity; Molecular Function GO:0006730; one-carbon metabolic process; Biological Process GO:0008270; zinc ion binding; Molecular Function	carbonic anhydrase, putative (EC:4.2.1.1); K01674 carbonic anhydrase [EC:4.2.1.1]
Pa1	6727751	Pm001056	NA	NA	NA	NA	NA
Pa1	6774485	Pm001058	1	IPR005061; Domain of unknown function DUF292, eukaryotic	NA	NA	hypothetical protein; K03453 bile acid:Na+ symporter, BASS family
Pa1	6971638	Pm001082	NA	NA	NA	NA	NA
Pa1	6974039	Pm001082	NA	NA	NA	NA	NA
Pa1	6974039	Pm001083	NA	NA	NA	NA	NA
Pa1	7042496	Pm001093	3	IPR003439; ABC transporter-like IPR003593; ATPase, AAA+ type, core IPR017871; ABC transporter, conserved site	4	GO:0000166; nucleotide binding; Molecular Function GO:0005524; ATP binding; Molecular Function GO:0016887; ATPase activity; Molecular Function GO:0017111; nucleoside-triphosphatase activity; Molecular Function	ABC transporter family protein; K06185 ATP-binding cassette, sub-family F, member 2
Pa1	7101671	Pm001098	NA	NA	NA	NA	NA
Pa1	7101671	Pm001099	NA	NA	NA	NA	Os11g0157000; K12619 5'-3' exoribonuclease 2 [EC:3.1.13.-]
Pa1	7473792	Pm001152	2	IPR010369; Protein of unknown function DUF966 IPR021182; Uncharacterised conserved protein UCP031043	NA	NA	NA
Pa1	7473792	Pm001152	2	IPR010369; Protein of unknown function DUF966 IPR021182; Uncharacterised conserved protein UCP031043	NA	NA	NA
Pa1	7518885	Pm001158	2	IPR001424; Superoxide dismutase, copper/zinc binding IPR018152; Superoxide dismutase, copper/zinc, binding site	3	GO:0006801; superoxide metabolic process; Biological Process GO:0046872; metal ion binding; Molecular Function GO:0055114; oxidation-reduction process; Biological Process	hypothetical protein; K04565 Cu/Zn superoxide dismutase [EC:1.15.1.1]
Pa1	7582009	Pm001163	5	IPR001650; Helicase, C-terminal IPR011545; DNA/RNA helicase, DEAD/DEAH box type, N-terminal IPR012961; DSH, C-terminal IPR014001; DEAD-like helicase IPR016438; RNA helicase, ATP-dependent, SK12/DOB1	6	GO:0003676; nucleic acid binding; Molecular Function GO:0004386; helicase activity; Molecular Function GO:0005524; ATP binding; Molecular Function GO:0008026; ATP-dependent helicase activity; Molecular Function GO:0016817; hydrolase activity, acting on acid anhydrides; Molecular Function GO:0016818; hydrolase activity, acting on acid anhydrides, in phosphorus-containing anhydrides; Molecular Func…	hypothetical protein; K12598 ATP-dependent RNA helicase DOB1 [EC:3.6.4.13]
Pa1	7615188	Pm001168	1	IPR000789; Cyclin-dependent kinase, regulatory subunit	2	GO:0007049; cell cycle; Biological Process GO:0016538; cyclin-dependent protein kinase regulator activity; Molecular Function	CKS1; regulatory subunit of cyclin-dependent kinase; K02219 cyclin-dependent kinase regulatory subunit CKS1
Pa1	7638784	Pm001170	7	IPR001680; WD40 repeat IPR011046; WD40 repeat-like-containing domain IPR012953; BOP1, N-terminal IPR015943; WD40/YVTN repeat-like-containing domain IPR017986; WD40-repeat-containing domain IPR019781; WD40 repeat, subgroup IPR019782; WD40 repeat 2	3	GO:0005515; protein binding; Molecular Function GO:0005634; nucleus; Cellular Component GO:0006364; rRNA processing; Biological Process	hypothetical protein; K04508 transducin (beta)-like 1
Pa1	7715388	Pm001179	2	IPR019514; Protein of unknown function DUF2451, C-terminal IPR019515; Vacuolar protein sorting-associated protein 54	NA	NA	NA
Pa1	7718865	Pm001179	2	IPR019514; Protein of unknown function DUF2451, C-terminal IPR019515; Vacuolar protein sorting-associated protein 54	NA	NA	NA
Pa1	7718865	Pm001180	3	IPR001680; WD40 repeat IPR015943; WD40/YVTN repeat-like-containing domain IPR019781; WD40 repeat, subgroup	1	GO:0005515; protein binding; Molecular Function	NA
Pa1	7789696	Pm001185	2	IPR007849; ATPase assembly factor ATP10, mitochondria IPR008758; Peptidase S28	4	GO:0005743; mitochondrial inner membrane; Cellular Component GO:0006508; proteolysis; Biological Process GO:0008236; serine-type peptidase activity; Molecular Function GO:0033615; mitochondrial proton-transporting ATP synthase complex assembly; Biological Process	Lysosomal Pro-X carboxypeptidase, putative (EC:3.4.16.2); K01285 lysosomal Pro-X carboxypeptidase [EC:3.4.16.2]
Pa1	7789696	Pm001186	4	IPR003100; Argonaute/Dicer protein, PAZ IPR003165; Stem cell self-renewal protein Piwi IPR012337; Ribonuclease H-like IPR014811; Domain of unknown function DUF1785	2	GO:0003676; nucleic acid binding; Molecular Function GO:0005515; protein binding; Molecular Function	AGO5; AGO5 (ARGONAUTE 5); nucleic acid binding; K11596 argonaute
Pa1	7806274	Pm001186	4	IPR003100; Argonaute/Dicer protein, PAZ IPR003165; Stem cell self-renewal protein Piwi IPR012337; Ribonuclease H-like IPR014811; Domain of unknown function DUF1785	2	GO:0003676; nucleic acid binding; Molecular Function GO:0005515; protein binding; Molecular Function	AGO5; AGO5 (ARGONAUTE 5); nucleic acid binding; K11596 argonaute
Pa1	7806387	Pm001186	4	IPR003100; Argonaute/Dicer protein, PAZ IPR003165; Stem cell self-renewal protein Piwi IPR012337; Ribonuclease H-like IPR014811; Domain of unknown function DUF1785	2	GO:0003676; nucleic acid binding; Molecular Function GO:0005515; protein binding; Molecular Function	AGO5; AGO5 (ARGONAUTE 5); nucleic acid binding; K11596 argonaute
Pa1	7807129	Pm001186	4	IPR003100; Argonaute/Dicer protein, PAZ IPR003165; Stem cell self-renewal protein Piwi IPR012337; Ribonuclease H-like IPR014811; Domain of unknown function DUF1785	2	GO:0003676; nucleic acid binding; Molecular Function GO:0005515; protein binding; Molecular Function	AGO5; AGO5 (ARGONAUTE 5); nucleic acid binding; K11596 argonaute
Pa1	7807129	Pm001186	4	IPR003100; Argonaute/Dicer protein, PAZ IPR003165; Stem cell self-renewal protein Piwi IPR012337; Ribonuclease H-like IPR014811; Domain of unknown function DUF1785	2	GO:0003676; nucleic acid binding; Molecular Function GO:0005515; protein binding; Molecular Function	AGO5; AGO5 (ARGONAUTE 5); nucleic acid binding; K11596 argonaute
Pa1	8000936	Pm001209	2	IPR001563; Peptidase S10, serine carboxypeptidase IPR002885; Pentatricopeptide repeat	2	GO:0004185; serine-type carboxypeptidase activity; Molecular Function GO:0006508; proteolysis; Biological Process	hypothetical protein; K13289 cathepsin A (carboxypeptidase C) [EC:3.4.16.5]
Pa1	8000936	Pm001210	10	IPR002553; Clathrin/coatomer adaptor, adaptin-like, N-terminal IPR003164; Clathrin adaptor, alpha-adaptin, appendage, C-terminal subdomain IPR008152; Clathrin adaptor, alpha/beta/gamma-adaptin, appendage, Ig-like subdomain IPR009028; Clathrin/coatomer adaptor, adaptin-like, appendage, C-terminal subdomain IPR011989; Armadillo-like helical IPR013038; Clathrin adaptor, alpha-adaptin, appendage, Ig-…	8	GO:0005488; binding; Molecular Function GO:0006886; intracellular protein transport; Biological Process GO:0008565; protein transporter activity; Molecular Function GO:0015031; protein transport; Biological Process GO:0016020; membrane; Cellular Component GO:0016192; vesicle-mediated transport; Biological Process GO:0030117; membrane coat; Cellular Component GO:0030131; clathrin adaptor complex; …	hypothetical protein LOC100241344; K11824 AP-2 complex subunit alpha
Pa1	8192488	Pm001225	1	IPR003409; MORN motif	NA	NA	NA
Pa1	8337132	Pm001245	1	IPR008586; Protein of unknown function DUF868, plant	NA	NA	NA
Pa1	8337132	Pm001245	1	IPR008586; Protein of unknown function DUF868, plant	NA	NA	NA
Pa1	8339012	Pm001245	1	IPR008586; Protein of unknown function DUF868, plant	NA	NA	NA
Pa1	8339012	Pm001246	2	IPR000741; Fructose-bisphosphate aldolase, class-I IPR013785; Aldolase-type TIM barrel	4	GO:0003824; catalytic activity; Molecular Function GO:0004332; fructose-bisphosphate aldolase activity; Molecular Function GO:0006096; glycolysis; Biological Process GO:0008152; metabolic process; Biological Process	fructose-bisphosphate aldolase (EC:4.1.2.13); K01623 fructose-bisphosphate aldolase, class I [EC:4.1.2.13]
Pa1	8387292	Pm001251	3	IPR001128; Cytochrome P450 IPR002401; Cytochrome P450, E-class, group I IPR017972; Cytochrome P450, conserved site	5	GO:0004497; monooxygenase activity; Molecular Function GO:0005506; iron ion binding; Molecular Function GO:0009055; electron carrier activity; Molecular Function GO:0020037; heme binding; Molecular Function GO:0055114; oxidation-reduction process; Biological Process	cytochrome P450, putative (EC:1.14.13.79); K09843 (+)-abscisic acid 8'-hydroxylase [EC:1.14.13.93]
Pa1	8465540	Pm001262	3	IPR003439; ABC transporter-like IPR003593; ATPase, AAA+ type, core IPR013525; ABC-2 type transporter	5	GO:0000166; nucleotide binding; Molecular Function GO:0005524; ATP binding; Molecular Function GO:0016020; membrane; Cellular Component GO:0016887; ATPase activity; Molecular Function GO:0017111; nucleoside-triphosphatase activity; Molecular Function	ABC multidrug transporter (EC:3.6.3.-); K01552 [EC:3.6.3.-]
Pa1	8471947	Pm001262	3	IPR003439; ABC transporter-like IPR003593; ATPase, AAA+ type, core IPR013525; ABC-2 type transporter	5	GO:0000166; nucleotide binding; Molecular Function GO:0005524; ATP binding; Molecular Function GO:0016020; membrane; Cellular Component GO:0016887; ATPase activity; Molecular Function GO:0017111; nucleoside-triphosphatase activity; Molecular Function	ABC multidrug transporter (EC:3.6.3.-); K01552 [EC:3.6.3.-]
Pa1	8775015	Pm001289	1	IPR001813; Ribosomal protein 60S	4	GO:0003735; structural constituent of ribosome; Molecular Function GO:0005622; intracellular; Cellular Component GO:0005840; ribosome; Cellular Component GO:0006414; translational elongation; Biological Process	large subunit ribosomal protein LP2; K02943 large subunit ribosomal protein LP2
Pa1	8775015	Pm001290	2	IPR001739; Methyl-CpG DNA binding IPR016177; DNA-binding, integrase-type	2	GO:0003677; DNA binding; Molecular Function GO:0005634; nucleus; Cellular Component	NA
Pa1	8775015	Pm001289	1	IPR001813; Ribosomal protein 60S	4	GO:0003735; structural constituent of ribosome; Molecular Function GO:0005622; intracellular; Cellular Component GO:0005840; ribosome; Cellular Component GO:0006414; translational elongation; Biological Process	large subunit ribosomal protein LP2; K02943 large subunit ribosomal protein LP2
Pa1	8775015	Pm001290	2	IPR001739; Methyl-CpG DNA binding IPR016177; DNA-binding, integrase-type	2	GO:0003677; DNA binding; Molecular Function GO:0005634; nucleus; Cellular Component	NA
Pa1	9123407	Pm001330	3	IPR000490; Glycoside hydrolase, family 17 IPR013781; Glycoside hydrolase, subgroup, catalytic core IPR017853; Glycoside hydrolase, superfamily	4	GO:0003824; catalytic activity; Molecular Function GO:0004553; hydrolase activity, hydrolyzing O-glycosyl compounds; Molecular Function GO:0005975; carbohydrate metabolic process; Biological Process GO:0043169; cation binding; Molecular Function	NA
Pa1	9152665	Pm001334	3	IPR006895; Zinc finger, Sec23/Sec24-type IPR006896; Sec23/Sec24, trunk domain IPR006900; Sec23/Sec24, helical domain	4	GO:0006886; intracellular protein transport; Biological Process GO:0006888; ER to Golgi vesicle-mediated transport; Biological Process GO:0008270; zinc ion binding; Molecular Function GO:0030127; COPII vesicle coat; Cellular Component	SEC24A; SEC24 family, member A (S. cerevisiae); K14007 protein transport protein SEC24
Pa1	9254421	Pm001341	10	IPR000719; Protein kinase, catalytic domain IPR001245; Serine-threonine/tyrosine-protein kinase IPR001611; Leucine-rich repeat IPR002290; Serine/threonine-protein kinase domain IPR003591; Leucine-rich repeat, typical subtype IPR008271; Serine/threonine-protein kinase, active site IPR011009; Protein kinase-like domain IPR017441; Protein kinase, ATP binding site IPR020635; Tyrosine-protein kinase, …	5	GO:0004672; protein kinase activity; Molecular Function GO:0004674; protein serine/threonine kinase activity; Molecular Function GO:0005515; protein binding; Molecular Function GO:0005524; ATP binding; Molecular Function GO:0006468; protein phosphorylation; Biological Process	BAK1; BAK1 (BRI1-ASSOCIATED RECEPTOR KINASE); kinase/ protein binding / protein heterodimerization/ protein serine/threonine kinase; K13416 brassinosteroid insensitive 1-associated receptor kinase 1 [EC:2.7.10.1 2.7.11.1]
Pa1	9268298	Pm001343	5	IPR002547; tRNA-binding domain IPR002885; Pentatricopeptide repeat IPR011990; Tetratricopeptide-like helical IPR012340; Nucleic acid-binding, OB-fold IPR016027; Nucleic acid-binding, OB-fold-like	2	GO:0000049; tRNA binding; Molecular Function GO:0005488; binding; Molecular Function	Cell division protein ftsH, putative (EC:3.6.4.3); K03798 cell division protease FtsH [EC:3.4.24.-]
Pa1	9268298	Pm001344	2	IPR001128; Cytochrome P450 IPR002401; Cytochrome P450, E-class, group I	5	GO:0004497; monooxygenase activity; Molecular Function GO:0005506; iron ion binding; Molecular Function GO:0009055; electron carrier activity; Molecular Function GO:0020037; heme binding; Molecular Function GO:0055114; oxidation-reduction process; Biological Process	CYP94D2; electron carrier/ heme binding / iron ion binding / monooxygenase/ oxygen binding; K00517 [EC:1.14.-.-]
Pa1	9535133	Pm001365	9	IPR000209; Peptidase S8/S53, subtilisin/kexin/sedolisin IPR003137; Protease-associated domain, PA IPR003593; ATPase, AAA+ type, core IPR003959; ATPase, AAA-type, core IPR003960; ATPase, AAA-type, conserved site IPR007330; MIT IPR010259; Proteinase inhibitor I9, subtilisin propeptide IPR015415; Vps4 oligomerisation, C-terminal IPR022398; Peptidase S8/S53, subtilisin, active site	7	GO:0000166; nucleotide binding; Molecular Function GO:0004252; serine-type endopeptidase activity; Molecular Function GO:0005524; ATP binding; Molecular Function GO:0006508; proteolysis; Biological Process GO:0017111; nucleoside-triphosphatase activity; Molecular Function GO:0042802; identical protein binding; Molecular Function GO:0043086; negative regulation of catalytic activity; Biological Pr…	hypothetical protein LOC100242617; K12196 vacuolar protein-sorting-associated protein 4
Pa1	9566798	Pm001370	5	IPR001357; BRCT IPR004102; Poly(ADP-ribose) polymerase, regulatory domain IPR008893; WGR domain IPR012317; Poly(ADP-ribose) polymerase, catalytic domain IPR012982; PADR1	4	GO:0003950; NAD+ ADP-ribosyltransferase activity; Molecular Function GO:0005622; intracellular; Cellular Component GO:0005634; nucleus; Cellular Component GO:0006471; protein ADP-ribosylation; Biological Process	poly [ADP-ribose] polymerase, putative (EC:1.3.1.74); K10798 poly [ADP-ribose] polymerase [EC:2.4.2.30]
Pa1	9706685	Pm001388	NA	NA	NA	NA	hypothetical protein; K02116 ATP synthase protein I
Pa1	9706685	Pm001389	3	IPR008710; Nicastrin IPR016574; Nicalin IPR018247; EF-Hand 1, calcium-binding site	4	GO:0009966; regulation of signal transduction; Biological Process GO:0016020; membrane; Cellular Component GO:0016021; integral to membrane; Cellular Component GO:0016485; protein processing; Biological Process	NA
Pa1	10255486	Pm001453	1	IPR001611; Leucine-rich repeat	1	GO:0005515; protein binding; Molecular Function	hypothetical protein; K11293 protein HIRA/HIR1
Pa1	10255486	Pm001454	NA	NA	NA	NA	hypothetical protein; K11578 centromere/kinetochore protein ZW10
Pa1	10289280	Pm001456	3	IPR001327; Pyridine nucleotide-disulphide oxidoreductase, NAD-binding region IPR013027; FAD-dependent pyridine nucleotide-disulphide oxidoreductase IPR016040; NAD(P)-binding domain	6	GO:0003824; catalytic activity; Molecular Function GO:0005488; binding; Molecular Function GO:0008152; metabolic process; Biological Process GO:0016491; oxidoreductase activity; Molecular Function GO:0050660; flavin adenine dinucleotide binding; Molecular Function GO:0055114; oxidation-reduction process; Biological Process	AMID-like mitochondrial oxidoreductase (EC:1.-.-.-); K00540 [EC:1.-.-.-]
Pa1	10289280	Pm001457	NA	NA	NA	NA	NA
Pa1	10325222	Pm001461	NA	NA	NA	NA	NA
Pa1	10325222	Pm001462	1	IPR020683; Ankyrin repeat-containing domain	NA	NA	NA
Pa1	10749394	Pm001502	1	IPR020966; Malate transporter, aliminium toerance	1	GO:0010044; response to aluminum ion; Biological Process	NA
Pa1	10749394	Pm001503	1	IPR001092; Helix-loop-helix DNA-binding domain	2	GO:0030528; transcription regulator activity; Molecular Function GO:0045449; regulation of transcription; Biological Process	NA
Pa1	10771285	Pm001503	1	IPR001092; Helix-loop-helix DNA-binding domain	2	GO:0030528; transcription regulator activity; Molecular Function GO:0045449; regulation of transcription; Biological Process	NA
Pa1	10771285	Pm001504	NA	NA	NA	NA	NA
Pa1	10793024	Pm001505	1	IPR003653; Peptidase C48, SUMO/Sentrin/Ubl1	2	GO:0006508; proteolysis; Biological Process GO:0008234; cysteine-type peptidase activity; Molecular Function	NA
Pa1	10793024	Pm001506	NA	NA	NA	NA	NA
Pa1	10953289	Pm001521	4	IPR003613; U box domain IPR011989; Armadillo-like helical IPR013083; Zinc finger, RING/FYVE/PHD-type IPR016024; Armadillo-type fold	4	GO:0000151; ubiquitin ligase complex; Cellular Component GO:0004842; ubiquitin-protein ligase activity; Molecular Function GO:0005488; binding; Molecular Function GO:0016567; protein ubiquitination; Biological Process	NA
Pa1	11115830	Pm001534	NA	NA	NA	NA	NA
Pa1	11115830	Pm001535	NA	NA	NA	NA	NA
Pa1	11169029	Pm001541	3	IPR001394; Peptidase C19, ubiquitin carboxyl-terminal hydrolase 2 IPR006615; Peptidase C19, ubiquitin-specific peptidase, DUSP domain IPR018200; Peptidase C19, ubiquitin carboxyl-terminal hydrolase 2, conserved site	2	GO:0004221; ubiquitin thiolesterase activity; Molecular Function GO:0006511; ubiquitin-dependent protein catabolic process; Biological Process	Ubiquitin carboxyl-terminal hydrolase, putative (EC:3.1.2.15); K11835 ubiquitin carboxyl-terminal hydrolase 4/11/15 [EC:3.1.2.15]
Pa1	11356423	Pm001563	3	IPR001841; Zinc finger, RING-type IPR013083; Zinc finger, RING/FYVE/PHD-type IPR018957; Zinc finger, C3HC4 RING-type	2	GO:0005515; protein binding; Molecular Function GO:0008270; zinc ion binding; Molecular Function	60S ribosomal protein L7a, putative; K02936 large subunit ribosomal protein L7Ae
Pa1	11356423	Pm001564	NA	NA	NA	NA	NA
Pa1	11541338	Pm001580	1	IPR010666; Zinc finger, GRF-type	1	GO:0008270; zinc ion binding; Molecular Function	NA
Pa1	11826151	Pm001616	NA	NA	NA	NA	NA
Pa1	11826151	Pm001617	NA	NA	NA	NA	NA
Pa1	11844567	Pm001619	1	IPR001611; Leucine-rich repeat	1	GO:0005515; protein binding; Molecular Function	ATP binding / protein binding; K06685 maintenance of ploidy protein MOB1 (MPS1 binder 1)
Pa1	11844567	Pm001620	1	IPR018619; Hyccin	NA	NA	NA
Pa1	11889179	Pm001624	6	IPR000433; Zinc finger, ZZ-type IPR002048; Calcium-binding EF-hand IPR011992; EF-hand-like domain IPR018247; EF-Hand 1, calcium-binding site IPR018248; EF-hand IPR018249; EF-HAND 2	2	GO:0005509; calcium ion binding; Molecular Function GO:0008270; zinc ion binding; Molecular Function	NA
Pa1	11889179	Pm001625	NA	NA	NA	NA	NA
Pa1	12028632	Pm001643	NA	NA	NA	NA	NA
Pa1	12028632	Pm001644	NA	NA	NA	NA	NA
Pa1	12108093	Pm001650	4	IPR002194; Chaperonin TCP-1, conserved site IPR002423; Chaperonin Cpn60/TCP-1 IPR012720; T-complex protein 1, eta subunit IPR017998; Chaperone, tailless complex polypeptide 1	4	GO:0005524; ATP binding; Molecular Function GO:0006457; protein folding; Biological Process GO:0044267; cellular protein metabolic process; Biological Process GO:0051082; unfolded protein binding; Molecular Function	hypothetical protein LOC100245611; K09499 T-complex protein 1 subunit eta
Pa1	12108093	Pm001651	NA	NA	NA	NA	NA
Pa1	12291558	Pm001666	3	IPR006607; Protein of unknown function DM15 IPR006630; RNA-binding protein Lupus La IPR011991; Winged helix-turn-helix transcription repressor DNA-binding	NA	NA	ssb, wu:fb17f11, zgc:55588; Sjogren syndrome antigen B (autoantigen La); K11090 lupus La protein
Pa1	12325042	Pm001666	3	IPR006607; Protein of unknown function DM15 IPR006630; RNA-binding protein Lupus La IPR011991; Winged helix-turn-helix transcription repressor DNA-binding	NA	NA	ssb, wu:fb17f11, zgc:55588; Sjogren syndrome antigen B (autoantigen La); K11090 lupus La protein
Pa1	12325042	Pm001667	NA	NA	NA	NA	NA
Pa1	12328527	Pm001666	3	IPR006607; Protein of unknown function DM15 IPR006630; RNA-binding protein Lupus La IPR011991; Winged helix-turn-helix transcription repressor DNA-binding	NA	NA	ssb, wu:fb17f11, zgc:55588; Sjogren syndrome antigen B (autoantigen La); K11090 lupus La protein
Pa1	12328527	Pm001667	NA	NA	NA	NA	NA
Pa1	12328527	Pm001666	3	IPR006607; Protein of unknown function DM15 IPR006630; RNA-binding protein Lupus La IPR011991; Winged helix-turn-helix transcription repressor DNA-binding	NA	NA	ssb, wu:fb17f11, zgc:55588; Sjogren syndrome antigen B (autoantigen La); K11090 lupus La protein
Pa1	12328527	Pm001667	NA	NA	NA	NA	NA
Pa1	12704602	Pm001706	1	IPR000571; Zinc finger, CCCH-type	2	GO:0003676; nucleic acid binding; Molecular Function GO:0008270; zinc ion binding; Molecular Function	NA
Pa1	12704821	Pm001706	1	IPR000571; Zinc finger, CCCH-type	2	GO:0003676; nucleic acid binding; Molecular Function GO:0008270; zinc ion binding; Molecular Function	NA
Pa1	12706380	Pm001706	1	IPR000571; Zinc finger, CCCH-type	2	GO:0003676; nucleic acid binding; Molecular Function GO:0008270; zinc ion binding; Molecular Function	NA
Pa1	12706380	Pm001707	2	IPR001092; Helix-loop-helix DNA-binding domain IPR011598; Helix-loop-helix DNA-binding	3	GO:0005634; nucleus; Cellular Component GO:0030528; transcription regulator activity; Molecular Function GO:0045449; regulation of transcription; Biological Process	basic helix-loop-helix (bHLH) family protein; K10863 aprataxin [EC:3.-.-.-]
Pa1	12711571	Pm001706	1	IPR000571; Zinc finger, CCCH-type	2	GO:0003676; nucleic acid binding; Molecular Function GO:0008270; zinc ion binding; Molecular Function	NA
Pa1	12711571	Pm001707	2	IPR001092; Helix-loop-helix DNA-binding domain IPR011598; Helix-loop-helix DNA-binding	3	GO:0005634; nucleus; Cellular Component GO:0030528; transcription regulator activity; Molecular Function GO:0045449; regulation of transcription; Biological Process	basic helix-loop-helix (bHLH) family protein; K10863 aprataxin [EC:3.-.-.-]
Pa1	12711626	Pm001706	1	IPR000571; Zinc finger, CCCH-type	2	GO:0003676; nucleic acid binding; Molecular Function GO:0008270; zinc ion binding; Molecular Function	NA
Pa1	12711626	Pm001707	2	IPR001092; Helix-loop-helix DNA-binding domain IPR011598; Helix-loop-helix DNA-binding	3	GO:0005634; nucleus; Cellular Component GO:0030528; transcription regulator activity; Molecular Function GO:0045449; regulation of transcription; Biological Process	basic helix-loop-helix (bHLH) family protein; K10863 aprataxin [EC:3.-.-.-]
Pa1	12863130	Pm001721	7	IPR001650; Helicase, C-terminal IPR002464; DNA/RNA helicase, ATP-dependent, DEAH-box type, conserved site IPR007502; Helicase-associated domain IPR011545; DNA/RNA helicase, DEAD/DEAH box type, N-terminal IPR011709; Domain of unknown function DUF1605 IPR014001; DEAD-like helicase IPR014014; RNA helicase, DEAD-box type, Q motif	4	GO:0003676; nucleic acid binding; Molecular Function GO:0004386; helicase activity; Molecular Function GO:0005524; ATP binding; Molecular Function GO:0008026; ATP-dependent helicase activity; Molecular Function	similar to EMB2733/ESP3 (EMBRYO DEFECTIVE 2733); ATP-dependent RNA helicase; K12813 pre-mRNA-splicing factor ATP-dependent RNA helicase DHX16 [EC:3.6.4.13]
Pa1	13119463	Pm001743	NA	NA	NA	NA	NA
Pa1	13119463	Pm001744	7	IPR000719; Protein kinase, catalytic domain IPR000858; S-locus glycoprotein IPR001245; Serine-threonine/tyrosine-protein kinase IPR001480; Bulb-type lectin domain IPR004971; mRNA capping enzyme, large subunit IPR011009; Protein kinase-like domain IPR020635; Tyrosine-protein kinase, catalytic domain	6	GO:0004672; protein kinase activity; Molecular Function GO:0005524; ATP binding; Molecular Function GO:0005529; sugar binding; Molecular Function GO:0006370; mRNA capping; Biological Process GO:0006468; protein phosphorylation; Biological Process GO:0048544; recognition of pollen; Biological Process	hypothetical protein LOC100243615; K00565 mRNA (guanine-N7-)-methyltransferase [EC:2.1.1.56]
Pa1	13487642	Pm001781	NA	NA	NA	NA	NA
Pa1	13605372	Pm001794	NA	NA	NA	NA	NA
Pa1	13605372	Pm001795	NA	NA	NA	NA	NA
Pa1	13617737	Pm001794	NA	NA	NA	NA	NA
Pa1	13617737	Pm001795	NA	NA	NA	NA	NA
Pa1	13730360	Pm001802	1	IPR004853; Domain of unknown function DUF250	NA	NA	NA
Pa1	13730360	Pm001803	NA	NA	NA	NA	NA
Pa1	13853398	Pm001813	NA	NA	NA	NA	NA
Pa1	13887719	Pm001815	4	IPR000490; Glycoside hydrolase, family 17 IPR012946; X8 IPR013781; Glycoside hydrolase, subgroup, catalytic core IPR017853; Glycoside hydrolase, superfamily	4	GO:0003824; catalytic activity; Molecular Function GO:0004553; hydrolase activity, hydrolyzing O-glycosyl compounds; Molecular Function GO:0005975; carbohydrate metabolic process; Biological Process GO:0043169; cation binding; Molecular Function	hypothetical protein; K01210 glucan 1,3-beta-glucosidase [EC:3.2.1.58]
Pa1	13887719	Pm001816	NA	NA	NA	NA	VDE; violaxanthin de-epoxidase, chloroplast precursor; K09839 violaxanthin de-epoxidase [EC:1.10.99.3]
Pa1	13951264	Pm001822	NA	NA	NA	NA	NA
Pa1	14654231	Pm001893	NA	NA	NA	NA	NA
Pa1	14654231	Pm001894	NA	NA	NA	NA	NA
Pa1	14819872	Pm001910	NA	NA	NA	NA	NA
Pa1	14819872	Pm001911	NA	NA	NA	NA	NA
Pa1	14833206	Pm001911	NA	NA	NA	NA	NA
Pa1	14833206	Pm001912	1	IPR000620; Drug/metabolite transporter	1	GO:0016020; membrane; Cellular Component	NA
Pa1	14842672	Pm001912	1	IPR000620; Drug/metabolite transporter	1	GO:0016020; membrane; Cellular Component	NA
Pa1	14842672	Pm001913	1	IPR021139; Domain of unknown function DUF88	NA	NA	NA
Pa1	14865213	Pm001913	1	IPR021139; Domain of unknown function DUF88	NA	NA	NA
Pa1	14865213	Pm001914	1	IPR007053; NC	NA	NA	NA
Pa1	14951714	Pm001922	1	IPR003690; Mitochodrial transcription termination factor-related	NA	NA	NA
Pa1	14951885	Pm001922	1	IPR003690; Mitochodrial transcription termination factor-related	NA	NA	NA
Pa1	15004345	Pm001928	5	IPR004838; Aminotransferases, class-I, pyridoxal-phosphate-binding site IPR004839; Aminotransferase, class I/classII IPR015421; Pyridoxal phosphate-dependent transferase, major region, subdomain 1 IPR015422; Pyridoxal phosphate-dependent transferase, major region, subdomain 2 IPR015424; Pyridoxal phosphate-dependent transferase, major domain	4	GO:0003824; catalytic activity; Molecular Function GO:0009058; biosynthetic process; Biological Process GO:0016769; transferase activity, transferring nitrogenous groups; Molecular Function GO:0030170; pyridoxal phosphate binding; Molecular Function	hypothetical protein ; K12586 exosome complex component RRP43
Pa1	15004345	Pm001928	5	IPR004838; Aminotransferases, class-I, pyridoxal-phosphate-binding site IPR004839; Aminotransferase, class I/classII IPR015421; Pyridoxal phosphate-dependent transferase, major region, subdomain 1 IPR015422; Pyridoxal phosphate-dependent transferase, major region, subdomain 2 IPR015424; Pyridoxal phosphate-dependent transferase, major domain	4	GO:0003824; catalytic activity; Molecular Function GO:0009058; biosynthetic process; Biological Process GO:0016769; transferase activity, transferring nitrogenous groups; Molecular Function GO:0030170; pyridoxal phosphate binding; Molecular Function	hypothetical protein ; K12586 exosome complex component RRP43
Pa1	15063329	Pm001934	NA	NA	NA	NA	hypothetical protein; K03036 26S proteasome regulatory subunit N6
Pa1	15063329	Pm001935	3	IPR001623; Heat shock protein DnaJ, N-terminal IPR003095; Heat shock protein DnaJ IPR018253; Heat shock protein DnaJ, conserved site	3	GO:0006457; protein folding; Biological Process GO:0031072; heat shock protein binding; Molecular Function GO:0051082; unfolded protein binding; Molecular Function	hypothetical protein ; K09510 DnaJ homolog subfamily B member 4
Pa1	15327199	Pm001958	3	IPR002587; Myo-inositol-1-phosphate synthase IPR013021; Myo-inositol-1-phosphate synthase, GAPDH-like IPR016040; NAD(P)-binding domain	6	GO:0003824; catalytic activity; Molecular Function GO:0004512; inositol-3-phosphate synthase activity; Molecular Function GO:0005488; binding; Molecular Function GO:0006021; inositol biosynthetic process; Biological Process GO:0008152; metabolic process; Biological Process GO:0008654; phospholipid biosynthetic process; Biological Process	inositol-3-phosphate synthase (EC:5.5.1.4); K01858 myo-inositol-1-phosphate synthase [EC:5.5.1.4]
Pa1	15327199	Pm001959	2	IPR001024; Lipoxygenase, LH2 IPR008976; Lipase/lipooxygenase, PLAT/LH2	1	GO:0005515; protein binding; Molecular Function	NA
Pa1	15359465	Pm001961	3	IPR003782; Copper chaperone SCO1/SenC IPR012335; Thioredoxin fold IPR012336; Thioredoxin-like fold	NA	NA	hypothetical protein LOC100246281; K07152
Pa1	15461660	Pm001975	4	IPR000719; Protein kinase, catalytic domain IPR001245; Serine-threonine/tyrosine-protein kinase IPR011009; Protein kinase-like domain IPR017441; Protein kinase, ATP binding site	3	GO:0004672; protein kinase activity; Molecular Function GO:0005524; ATP binding; Molecular Function GO:0006468; protein phosphorylation; Biological Process	BAK1; BAK1 (BRI1-ASSOCIATED RECEPTOR KINASE); kinase/ protein binding / protein heterodimerization/ protein serine/threonine kinase; K13416 brassinosteroid insensitive 1-associated receptor kinase 1 [EC:2.7.10.1 2.7.11.1]
Pa1	15461660	Pm001976	10	IPR000719; Protein kinase, catalytic domain IPR001245; Serine-threonine/tyrosine-protein kinase IPR002290; Serine/threonine-protein kinase domain IPR002902; Gnk2-homologous domain IPR005174; Protein of unknown function DUF295 IPR008271; Serine/threonine-protein kinase, active site IPR011009; Protein kinase-like domain IPR017441; Protein kinase, ATP binding site IPR017442; Serine/threonine-protein…	4	GO:0004672; protein kinase activity; Molecular Function GO:0004674; protein serine/threonine kinase activity; Molecular Function GO:0005524; ATP binding; Molecular Function GO:0006468; protein phosphorylation; Biological Process	SERK4; SERK4 (SOMATIC EMBRYOGENESIS RECEPTOR-LIKE KINASE 4); protein binding / protein kinase/ transmembrane receptor protein serine/threonine kinase; K13417 somatic embryogenesis receptor kinase 4 [EC:2.7.10.1 2.7.11.1]
Pa1	15605888	Pm001993	NA	NA	NA	NA	NA
Pa1	15858631	Pm002022	1	IPR002213; UDP-glucuronosyl/UDP-glucosyltransferase	2	GO:0008152; metabolic process; Biological Process GO:0016758; transferase activity, transferring hexosyl groups; Molecular Function	hypothetical protein; K13030 cyanohydrin beta-glucosyltransferase [EC:2.4.1.85]
Pa1	15858631	Pm002022	1	IPR002213; UDP-glucuronosyl/UDP-glucosyltransferase	2	GO:0008152; metabolic process; Biological Process GO:0016758; transferase activity, transferring hexosyl groups; Molecular Function	hypothetical protein; K13030 cyanohydrin beta-glucosyltransferase [EC:2.4.1.85]
Pa1	15858766	Pm002022	1	IPR002213; UDP-glucuronosyl/UDP-glucosyltransferase	2	GO:0008152; metabolic process; Biological Process GO:0016758; transferase activity, transferring hexosyl groups; Molecular Function	hypothetical protein; K13030 cyanohydrin beta-glucosyltransferase [EC:2.4.1.85]
Pa1	15934432	Pm002034	1	IPR000101; Gamma-glutamyltranspeptidase	1	GO:0003840; gamma-glutamyltransferase activity; Molecular Function	hypothetical protein; K00681 gamma-glutamyltranspeptidase [EC:2.3.2.2]
Pa1	15966678	Pm002036	4	IPR005814; Aminotransferase class-III IPR015421; Pyridoxal phosphate-dependent transferase, major region, subdomain 1 IPR015422; Pyridoxal phosphate-dependent transferase, major region, subdomain 2 IPR015424; Pyridoxal phosphate-dependent transferase, major domain	3	GO:0003824; catalytic activity; Molecular Function GO:0008483; transaminase activity; Molecular Function GO:0030170; pyridoxal phosphate binding; Molecular Function	hypothetical protein; K00827 alanine-glyoxylate transaminase / (R)-3-amino-2-methylpropionate-pyruvate transaminase [EC:2.6.1.44 2.6.1.40]
Pa1	16495643	Pm002086	4	IPR000823; Plant peroxidase IPR002016; Haem peroxidase, plant/fungal/bacterial IPR010255; Haem peroxidase IPR019793; Peroxidases heam-ligand binding site	4	GO:0004601; peroxidase activity; Molecular Function GO:0006979; response to oxidative stress; Biological Process GO:0020037; heme binding; Molecular Function GO:0055114; oxidation-reduction process; Biological Process	hypothetical protein LOC100242338; K00430 peroxidase [EC:1.11.1.7]
Pa1	16540397	Pm002090	2	IPR007822; Lanthionine synthetase C-like IPR020464; LanC-like protein, eukaryotic	NA	NA	NA
Pa1	16540397	Pm002091	NA	NA	NA	NA	NA
Pa1	16540482	Pm002090	2	IPR007822; Lanthionine synthetase C-like IPR020464; LanC-like protein, eukaryotic	NA	NA	NA
Pa1	16540482	Pm002091	NA	NA	NA	NA	NA
Pa1	16551983	Pm002091	NA	NA	NA	NA	NA
Pa1	16791674	Pm002119	2	IPR005814; Aminotransferase class-III IPR015421; Pyridoxal phosphate-dependent transferase, major region, subdomain 1	3	GO:0003824; catalytic activity; Molecular Function GO:0008483; transaminase activity; Molecular Function GO:0030170; pyridoxal phosphate binding; Molecular Function	hypothetical protein; K00833 adenosylmethionine-8-amino-7-oxononanoate aminotransferase [EC:2.6.1.62]
Pa1	16791674	Pm002120	3	IPR001841; Zinc finger, RING-type IPR013083; Zinc finger, RING/FYVE/PHD-type IPR018957; Zinc finger, C3HC4 RING-type	2	GO:0005515; protein binding; Molecular Function GO:0008270; zinc ion binding; Molecular Function	zgc:158807; K11982 E3 ubiquitin-protein ligase RNF115/126 [EC:6.3.2.19]
Pa1	16919893	Pm002130	NA	NA	NA	NA	NA
Pa1	16919893	Pm002131	NA	NA	NA	NA	NA
Pa1	17053435	Pm002145	3	IPR001394; Peptidase C19, ubiquitin carboxyl-terminal hydrolase 2 IPR002893; Zinc finger, MYND-type IPR018200; Peptidase C19, ubiquitin carboxyl-terminal hydrolase 2, conserved site	3	GO:0004221; ubiquitin thiolesterase activity; Molecular Function GO:0006511; ubiquitin-dependent protein catabolic process; Biological Process GO:0008270; zinc ion binding; Molecular Function	hypothetical protein; K11855 ubiquitin carboxyl-terminal hydrolase 36/42 [EC:3.1.2.15]
Pa1	17069366	Pm002150	NA	NA	NA	NA	NA
Pa1	17069366	Pm002151	NA	NA	NA	NA	NA
Pa1	17346183	Pm002173	NA	NA	NA	NA	NA
Pa1	17346183	Pm002174	2	IPR000767; Disease resistance protein IPR002182; NB-ARC	3	GO:0005524; ATP binding; Molecular Function GO:0006915; apoptosis; Biological Process GO:0006952; defense response; Biological Process	Disease resistance protein RPM1, putative (EC:3.1.3.16); K13457 disease resistance protein RPM1
Pa1	17729151	Pm002209	NA	NA	NA	NA	NA
Pa1	17729151	Pm002210	NA	NA	NA	NA	NA
Pa1	17798477	Pm002221	NA	NA	NA	NA	NA
Pa1	18266755	Pm002270	4	IPR003439; ABC transporter-like IPR003593; ATPase, AAA+ type, core IPR013525; ABC-2 type transporter IPR017871; ABC transporter, conserved site	5	GO:0000166; nucleotide binding; Molecular Function GO:0005524; ATP binding; Molecular Function GO:0016020; membrane; Cellular Component GO:0016887; ATPase activity; Molecular Function GO:0017111; nucleoside-triphosphatase activity; Molecular Function	hypothetical protein LOC100248403; K12843 U4/U6 small nuclear ribonucleoprotein PRP3
Pa1	18266755	Pm002271	2	IPR002100; Transcription factor, MADS-box IPR002487; Transcription factor, K-box	4	GO:0003700; sequence-specific DNA binding transcription factor activity; Molecular Function GO:0005634; nucleus; Cellular Component GO:0006355; regulation of transcription, DNA-dependent; Biological Process GO:0043565; sequence-specific DNA binding; Molecular Function	hypothetical protein LOC100244955; K09264 MADS-box transcription factor, plant
Pa1	18307165	Pm002274	5	IPR001085; Serine hydroxymethyltransferase IPR015421; Pyridoxal phosphate-dependent transferase, major region, subdomain 1 IPR015422; Pyridoxal phosphate-dependent transferase, major region, subdomain 2 IPR015424; Pyridoxal phosphate-dependent transferase, major domain IPR019798; Serine hydroxymethyltransferase, pyridoxal phosphate binding site	5	GO:0003824; catalytic activity; Molecular Function GO:0004372; glycine hydroxymethyltransferase activity; Molecular Function GO:0006544; glycine metabolic process; Biological Process GO:0006563; L-serine metabolic process; Biological Process GO:0030170; pyridoxal phosphate binding; Molecular Function	SHMT7; precursor of transferase serine hydroxymethyltransferase 7 (EC:2.1.2.1); K00600 glycine hydroxymethyltransferase [EC:2.1.2.1]
Pa1	18626694	Pm002313	7	IPR000217; Tubulin IPR002452; Alpha tubulin IPR003008; Tubulin/FtsZ, GTPase domain IPR008280; Tubulin/FtsZ, C-terminal IPR017975; Tubulin, conserved site IPR018316; Tubulin/FtsZ, 2-layer sandwich domain IPR023123; Tubulin, C-terminal	8	GO:0003924; GTPase activity; Molecular Function GO:0005198; structural molecule activity; Molecular Function GO:0005525; GTP binding; Molecular Function GO:0005874; microtubule; Cellular Component GO:0007017; microtubule-based process; Biological Process GO:0007018; microtubule-based movement; Biological Process GO:0043234; protein complex; Cellular Component GO:0051258; protein polymerization; B…	hypothetical protein LOC100255913; K07374 tubulin alpha
Pa1	18626694	Pm002314	NA	NA	NA	NA	NA
Pa1	18670961	Pm002324	2	IPR000608; Ubiquitin-conjugating enzyme, E2 IPR016135; Ubiquitin-conjugating enzyme/RWD-like	2	GO:0016881; acid-amino acid ligase activity; Molecular Function GO:0043687; post-translational protein modification; Biological Process	hypothetical protein; K10573 ubiquitin-conjugating enzyme E2 A [EC:6.3.2.19]
Pa2	28925093	Pm007848	NA	NA	NA	NA	NA
Pa2	28925093	Pm007849	3	IPR000719; Protein kinase, catalytic domain IPR001245; Serine-threonine/tyrosine-protein kinase IPR011009; Protein kinase-like domain	3	GO:0004672; protein kinase activity; Molecular Function GO:0005524; ATP binding; Molecular Function GO:0006468; protein phosphorylation; Biological Process	ACR4; ACR4 (ARABIDOPSIS CRINKLY4); kinase/ transmembrane receptor protein kinase; K00924 [EC:2.7.1.-]
Pa2	30046493	Pm007986	NA	NA	NA	NA	NA
Pa2	30046493	Pm007987	4	IPR005835; Nucleotidyl transferase IPR005836; ADP-glucose pyrophosphorylase, conserved site IPR011004; Trimeric LpxA-like IPR011831; Glucose-1-phosphate adenylyltransferase	5	GO:0005978; glycogen biosynthetic process; Biological Process GO:0008878; glucose-1-phosphate adenylyltransferase activity; Molecular Function GO:0009058; biosynthetic process; Biological Process GO:0016740; transferase activity; Molecular Function GO:0016779; nucleotidyltransferase activity; Molecular Function	hypothetical protein LOC100263079; K00975 glucose-1-phosphate adenylyltransferase [EC:2.7.7.27]
Pa3	1157688	Pm009820	8	IPR000719; Protein kinase, catalytic domain IPR002290; Serine/threonine-protein kinase domain IPR002902; Gnk2-homologous domain IPR008271; Serine/threonine-protein kinase, active site IPR011009; Protein kinase-like domain IPR017441; Protein kinase, ATP binding site IPR017442; Serine/threonine-protein kinase-like domain IPR020635; Tyrosine-protein kinase, catalytic domain	4	GO:0004672; protein kinase activity; Molecular Function GO:0004674; protein serine/threonine kinase activity; Molecular Function GO:0005524; ATP binding; Molecular Function GO:0006468; protein phosphorylation; Biological Process	si606018d05; LOC100283091; K13430 serine/threonine-protein kinase PBS1 [EC:2.7.11.1]
Pa3	1157688	Pm009821	8	IPR000719; Protein kinase, catalytic domain IPR002290; Serine/threonine-protein kinase domain IPR002902; Gnk2-homologous domain IPR008271; Serine/threonine-protein kinase, active site IPR011009; Protein kinase-like domain IPR017441; Protein kinase, ATP binding site IPR017442; Serine/threonine-protein kinase-like domain IPR020635; Tyrosine-protein kinase, catalytic domain	4	GO:0004672; protein kinase activity; Molecular Function GO:0004674; protein serine/threonine kinase activity; Molecular Function GO:0005524; ATP binding; Molecular Function GO:0006468; protein phosphorylation; Biological Process	si606018d05; LOC100283091; K13430 serine/threonine-protein kinase PBS1 [EC:2.7.11.1]
Pa3	19137907	Pm012363	1	IPR009515; Protein of unknown function DUF1138	NA	NA	NA
Pa3	19137907	Pm012364	1	IPR000023; Phosphofructokinase domain	3	GO:0003872; 6-phosphofructokinase activity; Molecular Function GO:0005945; 6-phosphofructokinase complex; Cellular Component GO:0006096; glycolysis; Biological Process	hypothetical protein LOC100256839; K00895 pyrophosphate--fructose-6-phosphate 1-phosphotransferase [EC:2.7.1.90]
Pa3	22473471	Pm012693	NA	NA	NA	NA	NA
Pa3	22473471	Pm012694	NA	NA	NA	NA	NA
Pa4	6768989	Pm013795	7	IPR001140; ABC transporter, transmembrane domain IPR002490; ATPase, V0/A0 complex, 116kDa subunit IPR003439; ABC transporter-like IPR003593; ATPase, AAA+ type, core IPR011527; ABC transporter, transmembrane domain, type 1 IPR017871; ABC transporter, conserved site IPR017940; ABC transporter, integral membrane type 1	11	GO:0000166; nucleotide binding; Molecular Function GO:0005524; ATP binding; Molecular Function GO:0006810; transport; Biological Process GO:0015078; hydrogen ion transmembrane transporter activity; Molecular Function GO:0015991; ATP hydrolysis coupled proton transport; Biological Process GO:0016021; integral to membrane; Cellular Component GO:0016887; ATPase activity; Molecular Function GO:001711…	similar to Multidrug Resistance associated Protein 1; K05674 ATP-binding cassette, subfamily C (CFTR/MRP), member 10
Pa4	22275763	Pm015951	NA	NA	NA	NA	NA
Pa6	15556158	Pm022254	4	IPR000242; Protein-tyrosine phosphatase, receptor/non-receptor type IPR000387; Protein-tyrosine/Dual-specificity phosphatase IPR003595; Protein-tyrosine phosphatase, catalytic IPR016130; Protein-tyrosine phosphatase, active site	4	GO:0004725; protein tyrosine phosphatase activity; Molecular Function GO:0006470; protein dephosphorylation; Biological Process GO:0016311; dephosphorylation; Biological Process GO:0016791; phosphatase activity; Molecular Function	hypothetical protein LOC100259847; K01104 protein-tyrosine phosphatase [EC:3.1.3.48]
Pa6	15556158	Pm022255	1	IPR021099; RNA recognition domain, plant	NA	NA	NA
Pa6	16249213	Pm022328	1	IPR011600; Peptidase C14, caspase catalytic	2	GO:0004197; cysteine-type endopeptidase activity; Molecular Function GO:0006508; proteolysis; Biological Process	NA
Pa6	16249213	Pm022329	NA	NA	NA	NA	NA
Pa7	2120749	Pm023101	NA	NA	NA	NA	NA
Pa8	5276927	Pm025797	3	IPR000783; RNA polymerase, subunit H/Rpb5 C-terminal IPR005571; RNA polymerase, Rpb5, N-terminal IPR014381; DNA-directed RNA polymerase, RPB5 subunit	4	GO:0003677; DNA binding; Molecular Function GO:0003899; DNA-directed RNA polymerase activity; Molecular Function GO:0005634; nucleus; Cellular Component GO:0006350; transcription; Biological Process	hypothetical protein; K03013 DNA-directed RNA polymerases I, II, and III subunit RPABC1
Pa8	5276927	Pm025798	NA	NA	NA	NA	Os11g0157000; K12619 5'-3' exoribonuclease 2 [EC:3.1.13.-]
scaffold1067	21799	Pm028270	5	IPR001849; Pleckstrin homology domain IPR002913; Lipid-binding START IPR009769; Domain of unknown function DUF1336 IPR011993; Pleckstrin homology-type IPR023393; START-like domain	1	GO:0005515; protein binding; Molecular Function	NA
scaffold1117	2752	Pm028312	3	IPR003107; RNA-processing protein, HAT helix IPR011990; Tetratricopeptide-like helical IPR013026; Tetratricopeptide repeat-containing	4	GO:0005488; binding; Molecular Function GO:0005515; protein binding; Molecular Function GO:0005622; intracellular; Cellular Component GO:0006396; RNA processing; Biological Process	hypothetical protein LOC100255371; K12869 crooked neck
scaffold1217	8753	Pm028389	3	IPR005570; RNA polymerase, Rpb8 IPR012340; Nucleic acid-binding, OB-fold IPR016027; Nucleic acid-binding, OB-fold-like	1	GO:0006350; transcription; Biological Process	Os03g0845700; K03016 DNA-directed RNA polymerases I, II, and III subunit RPABC3
scaffold1489	2702	Pm028574	NA	NA	NA	NA	NA
scaffold1591	32158	Pm028614	NA	NA	NA	NA	NA
scaffold172	28429	Pm028774	11	IPR000719; Protein kinase, catalytic domain IPR000858; S-locus glycoprotein IPR001480; Bulb-type lectin domain IPR002290; Serine/threonine-protein kinase domain IPR003609; Apple-like IPR008271; Serine/threonine-protein kinase, active site IPR011009; Protein kinase-like domain IPR013320; Concanavalin A-like lectin/glucanase, subgroup IPR017441; Protein kinase, ATP binding site IPR017442; Serine/th…	6	GO:0004672; protein kinase activity; Molecular Function GO:0004674; protein serine/threonine kinase activity; Molecular Function GO:0005524; ATP binding; Molecular Function GO:0005529; sugar binding; Molecular Function GO:0006468; protein phosphorylation; Biological Process GO:0048544; recognition of pollen; Biological Process	receptor serine-threonine protein kinase, putative (EC:2.7.10.2); K04733 interleukin-1 receptor-associated kinase 4 [EC:2.7.11.1]
scaffold172	28429	Pm028775	NA	NA	NA	NA	NA
scaffold188	4828	Pm028828	NA	NA	NA	NA	NA
scaffold188	220011	Pm028841	NA	NA	NA	NA	NA
scaffold188	220011	Pm028842	NA	NA	NA	NA	NA
scaffold188	237283	Pm028844	NA	NA	NA	NA	NA
scaffold188	237283	Pm028845	NA	NA	NA	NA	NA
scaffold205	736993	Pm028999	NA	NA	NA	NA	NA
scaffold205	736993	Pm029000	NA	NA	NA	NA	NA
scaffold362	89369	Pm029839	7	IPR000719; Protein kinase, catalytic domain IPR001245; Serine-threonine/tyrosine-protein kinase IPR002290; Serine/threonine-protein kinase domain IPR002902; Gnk2-homologous domain IPR008271; Serine/threonine-protein kinase, active site IPR011009; Protein kinase-like domain IPR020635; Tyrosine-protein kinase, catalytic domain	4	GO:0004672; protein kinase activity; Molecular Function GO:0004674; protein serine/threonine kinase activity; Molecular Function GO:0005524; ATP binding; Molecular Function GO:0006468; protein phosphorylation; Biological Process	PBS1; PBS1 (avrPphB susceptible 1); kinase/ protein serine/threonine kinase; K13430 serine/threonine-protein kinase PBS1 [EC:2.7.11.1]
scaffold411	21298	Pm030029	3	IPR000010; Proteinase inhibitor I25, cystatin IPR018073; Proteinase inhibitor I25, cystatin, conserved site IPR020381; Proteinase inhibitor I25, cystatin, conserved region	1	GO:0004869; cysteine-type endopeptidase inhibitor activity; Molecular Function	NA
scaffold527	81104	Pm030310	1	IPR010369; Protein of unknown function DUF966	NA	NA	NA
scaffold527	81104	Pm030310	1	IPR010369; Protein of unknown function DUF966	NA	NA	NA
scaffold54	233171	Pm030359	NA	NA	NA	NA	NA
scaffold54	233171	Pm030360	NA	NA	NA	NA	NA
scaffold54	233172	Pm030359	NA	NA	NA	NA	NA
scaffold54	233172	Pm030360	NA	NA	NA	NA	NA
scaffold56	553808	Pm030522	1	IPR005135; Endonuclease/exonuclease/phosphatase	NA	NA	NA
scaffold56	553808	Pm030523	NA	NA	NA	NA	NA
scaffold703	82564	Pm031004	3	IPR006569; RNA polymerase II, large subunit, CTD IPR006903; Domain of unknown function DUF618 IPR008942; ENTH/VHS	NA	NA	NA
scaffold703	82564	Pm031005	1	IPR003034; DNA-binding SAP	1	GO:0003676; nucleic acid binding; Molecular Function	hypothetical protein; K12875 apoptotic chromatin condensation inducer in the nucleus
scaffold719	5079	Pm031032	2	IPR006941; Ribonuclease CAF1 IPR012337; Ribonuclease H-like	2	GO:0003676; nucleic acid binding; Molecular Function GO:0005634; nucleus; Cellular Component	hypothetical protein; K12581 CCR4-NOT transcription complex subunit 7/8
scaffold811	19115	Pm031136	NA	NA	NA	NA	NA
scaffold896	58810	Pm031275	5	IPR003311; AUX/IAA protein IPR003340; Transcriptional factor B3 IPR010525; Auxin response factor IPR011525; Aux/IAA-ARF-dimerisation IPR015300; DNA-binding pseudobarrel domain	6	GO:0003677; DNA binding; Molecular Function GO:0005634; nucleus; Cellular Component GO:0006355; regulation of transcription, DNA-dependent; Biological Process GO:0009725; response to hormone stimulus; Biological Process GO:0045449; regulation of transcription; Biological Process GO:0046983; protein dimerization activity; Molecular Function	hypothetical protein; K14486 auxin response factor

## Sheet: Pistil Number
PmID	PmPosition	gene	GENE_num	GENE	GO_num	GO	KEGG
Pa1	3922821	Pm000638	1	IPR002213; UDP-glucuronosyl/UDP-glucosyltransferase	2	GO:0008152; metabolic process; Biological Process GO:0016758; transferase activity, transferring hexosyl groups; Molecular Function	UGT76C1 (UDP-glucosyl transferase 76C1); UDP-glycosyltransferase/ cis-zeatin O-beta-D-glucosyltransferase/ cytokinin 7-beta-glucosyltransferase/ cytokinin 9-beta-glucosyltransferase/ trans-zeatin O-beta-D-glucosyltransferase/ transferase, transferring glycosyl groups; K13493 cytokinin-N-glucosyltransferase [EC:2.4.1.-]
Pa1	3926935	Pm000640	NA	NA	NA	NA	NA
Pa1	3967704	Pm000646	NA	NA	NA	NA	NA
Pa1	3967704	Pm000647	NA	NA	NA	NA	NA
Pa1	3991811	Pm000652	5	IPR000209; Peptidase S8/S53, subtilisin/kexin/sedolisin IPR003137; Protease-associated domain, PA IPR010259; Proteinase inhibitor I9, subtilisin propeptide IPR015500; Peptidase S8, subtilisin-related IPR022398; Peptidase S8/S53, subtilisin, active site	4	GO:0004252; serine-type endopeptidase activity; Molecular Function GO:0006508; proteolysis; Biological Process GO:0042802; identical protein binding; Molecular Function GO:0043086; negative regulation of catalytic activity; Biological Process	NA
Pa1	3991811	Pm000653	5	IPR000209; Peptidase S8/S53, subtilisin/kexin/sedolisin IPR003137; Protease-associated domain, PA IPR010259; Proteinase inhibitor I9, subtilisin propeptide IPR015500; Peptidase S8, subtilisin-related IPR022398; Peptidase S8/S53, subtilisin, active site	4	GO:0004252; serine-type endopeptidase activity; Molecular Function GO:0006508; proteolysis; Biological Process GO:0042802; identical protein binding; Molecular Function GO:0043086; negative regulation of catalytic activity; Biological Process	Membrane-bound transcription factor site-1 protease precursor; K08653 membrane-bound transcription factor site-1 protease [EC:3.4.21.112]
Pa1	3991918	Pm000652	5	IPR000209; Peptidase S8/S53, subtilisin/kexin/sedolisin IPR003137; Protease-associated domain, PA IPR010259; Proteinase inhibitor I9, subtilisin propeptide IPR015500; Peptidase S8, subtilisin-related IPR022398; Peptidase S8/S53, subtilisin, active site	4	GO:0004252; serine-type endopeptidase activity; Molecular Function GO:0006508; proteolysis; Biological Process GO:0042802; identical protein binding; Molecular Function GO:0043086; negative regulation of catalytic activity; Biological Process	NA
Pa1	3991918	Pm000653	5	IPR000209; Peptidase S8/S53, subtilisin/kexin/sedolisin IPR003137; Protease-associated domain, PA IPR010259; Proteinase inhibitor I9, subtilisin propeptide IPR015500; Peptidase S8, subtilisin-related IPR022398; Peptidase S8/S53, subtilisin, active site	4	GO:0004252; serine-type endopeptidase activity; Molecular Function GO:0006508; proteolysis; Biological Process GO:0042802; identical protein binding; Molecular Function GO:0043086; negative regulation of catalytic activity; Biological Process	Membrane-bound transcription factor site-1 protease precursor; K08653 membrane-bound transcription factor site-1 protease [EC:3.4.21.112]
Pa1	4166484	Pm000682	NA	NA	NA	NA	hypothetical protein LOC100262120; K13171 serine/arginine repetitive matrix protein 1
Pa1	4188241	Pm000686	1	IPR003959; ATPase, AAA-type, core	1	GO:0005524; ATP binding; Molecular Function	26S proteasome regulatory chain 4; K03062 26S proteasome regulatory subunit T2
Pa1	4235709	Pm000696	4	IPR001841; Zinc finger, RING-type IPR010543; Domain of unknown function DUF1117 IPR013083; Zinc finger, RING/FYVE/PHD-type IPR018957; Zinc finger, C3HC4 RING-type	2	GO:0005515; protein binding; Molecular Function GO:0008270; zinc ion binding; Molecular Function	zinc finger protein, putative; K11982 E3 ubiquitin-protein ligase RNF115/126 [EC:6.3.2.19]
Pa1	4235709	Pm000697	1	IPR013083; Zinc finger, RING/FYVE/PHD-type	NA	NA	NA
Pa1	4246623	Pm000697	1	IPR013083; Zinc finger, RING/FYVE/PHD-type	NA	NA	NA
Pa1	4372779	Pm000719	1	IPR005202; Transcription factor GRAS	NA	NA	GAL1; GAI1-like E3 ubiquitin ligase protein; K14494 DELLA protein
Pa1	4372779	Pm000720	5	IPR001005; SANT domain, DNA binding IPR009057; Homeodomain-like IPR012287; Homeodomain-related IPR017930; Transcription regulator HTH, Myb-type, DNA-binding IPR019955; Ubiquitin supergroup	3	GO:0003677; DNA binding; Molecular Function GO:0005515; protein binding; Molecular Function GO:0045449; regulation of transcription; Biological Process	NA
Pa1	4539050	Pm000747	NA	NA	NA	NA	NA
Pa1	4539050	Pm000748	5	IPR000677; 2S globulin IPR001223; Glycoside hydrolase, family 18, catalytic domain IPR001579; Glycoside hydrolase, chitinase active site IPR013781; Glycoside hydrolase, subgroup, catalytic core IPR017853; Glycoside hydrolase, superfamily	4	GO:0003824; catalytic activity; Molecular Function GO:0004553; hydrolase activity, hydrolyzing O-glycosyl compounds; Molecular Function GO:0005975; carbohydrate metabolic process; Biological Process GO:0043169; cation binding; Molecular Function	NA
Pa1	4542903	Pm000749	6	IPR001117; Multicopper oxidase, type 1 IPR002355; Multicopper oxidase, copper-binding site IPR008972; Cupredoxin IPR011706; Multicopper oxidase, type 2 IPR011707; Multicopper oxidase, type 3 IPR017761; Laccase	6	GO:0005507; copper ion binding; Molecular Function GO:0008471; laccase activity; Molecular Function GO:0016491; oxidoreductase activity; Molecular Function GO:0046274; lignin catabolic process; Biological Process GO:0048046; apoplast; Cellular Component GO:0055114; oxidation-reduction process; Biological Process	hypothetical protein; K00423 L-ascorbate oxidase [EC:1.10.3.3]
Pa1	4580444	Pm000755	NA	NA	NA	NA	NA
Pa1	4580444	Pm000756	NA	NA	NA	NA	NA
Pa1	4587035	Pm000757	NA	NA	NA	NA	hypothetical protein; K11671 nuclear factor related to kappa-B-binding protein
Pa1	4587035	Pm000757	NA	NA	NA	NA	hypothetical protein; K11671 nuclear factor related to kappa-B-binding protein
Pa1	4587035	Pm000757	NA	NA	NA	NA	hypothetical protein; K11671 nuclear factor related to kappa-B-binding protein
Pa1	4615115	Pm000762	5	IPR000677; 2S globulin IPR001223; Glycoside hydrolase, family 18, catalytic domain IPR001579; Glycoside hydrolase, chitinase active site IPR013781; Glycoside hydrolase, subgroup, catalytic core IPR017853; Glycoside hydrolase, superfamily	4	GO:0003824; catalytic activity; Molecular Function GO:0004553; hydrolase activity, hydrolyzing O-glycosyl compounds; Molecular Function GO:0005975; carbohydrate metabolic process; Biological Process GO:0043169; cation binding; Molecular Function	NA
Pa1	4636198	Pm000764	1	IPR010402; CCT domain	1	GO:0005515; protein binding; Molecular Function	Os12g0101000; K03539 ribonuclease P/MRP protein subunit RPP1 [EC:3.1.26.5]
Pa1	4636198	Pm000765	2	IPR002738; RNase P subunit p30 IPR016195; Polymerase/histidinol phosphatase-like	3	GO:0003824; catalytic activity; Molecular Function GO:0004540; ribonuclease activity; Molecular Function GO:0008033; tRNA processing; Biological Process	hypothetical protein LOC100241609; K03539 ribonuclease P/MRP protein subunit RPP1 [EC:3.1.26.5]
Pa1	4640808	Pm000765	2	IPR002738; RNase P subunit p30 IPR016195; Polymerase/histidinol phosphatase-like	3	GO:0003824; catalytic activity; Molecular Function GO:0004540; ribonuclease activity; Molecular Function GO:0008033; tRNA processing; Biological Process	hypothetical protein LOC100241609; K03539 ribonuclease P/MRP protein subunit RPP1 [EC:3.1.26.5]
Pa1	4757635	Pm000783	1	IPR001752; Kinesin, motor domain	3	GO:0003777; microtubule motor activity; Molecular Function GO:0005524; ATP binding; Molecular Function GO:0007018; microtubule-based movement; Biological Process	Os04g0629700; K10405 kinesin family member C1
Pa1	4781280	Pm000783	1	IPR001752; Kinesin, motor domain	3	GO:0003777; microtubule motor activity; Molecular Function GO:0005524; ATP binding; Molecular Function GO:0007018; microtubule-based movement; Biological Process	Os04g0629700; K10405 kinesin family member C1
Pa1	4781280	Pm000784	1	IPR007282; NOT2/NOT3/NOT5	3	GO:0005634; nucleus; Cellular Component GO:0030528; transcription regulator activity; Molecular Function GO:0045449; regulation of transcription; Biological Process	CCR4-NOT transcription complex subunit, putative; K12605 CCR4-NOT transcription complex subunit 2
Pa1	4781280	Pm000783	1	IPR001752; Kinesin, motor domain	3	GO:0003777; microtubule motor activity; Molecular Function GO:0005524; ATP binding; Molecular Function GO:0007018; microtubule-based movement; Biological Process	Os04g0629700; K10405 kinesin family member C1
Pa1	4781280	Pm000784	1	IPR007282; NOT2/NOT3/NOT5	3	GO:0005634; nucleus; Cellular Component GO:0030528; transcription regulator activity; Molecular Function GO:0045449; regulation of transcription; Biological Process	CCR4-NOT transcription complex subunit, putative; K12605 CCR4-NOT transcription complex subunit 2
Pa1	4784355	Pm000784	1	IPR007282; NOT2/NOT3/NOT5	3	GO:0005634; nucleus; Cellular Component GO:0030528; transcription regulator activity; Molecular Function GO:0045449; regulation of transcription; Biological Process	CCR4-NOT transcription complex subunit, putative; K12605 CCR4-NOT transcription complex subunit 2
Pa1	4889566	Pm000799	4	IPR006044; 11-S seed storage protein, plant IPR006045; Cupin 1 IPR011051; Cupin, RmlC-type IPR014710; RmlC-like jelly roll fold	1	GO:0045735; nutrient reservoir activity; Molecular Function	NA
Pa1	4889680	Pm000799	4	IPR006044; 11-S seed storage protein, plant IPR006045; Cupin 1 IPR011051; Cupin, RmlC-type IPR014710; RmlC-like jelly roll fold	1	GO:0045735; nutrient reservoir activity; Molecular Function	NA
Pa1	4907216	Pm000803	6	IPR001014; Ribosomal protein L23/L25, conserved site IPR005633; Ribosomal protein L23/L25, N-terminal IPR012677; Nucleotide-binding, alpha-beta plait IPR012678; Ribosomal protein L23/L15e IPR013025; Ribosomal protein L25/L23 IPR019985; Ribosomal protein L23	6	GO:0000166; nucleotide binding; Molecular Function GO:0003723; RNA binding; Molecular Function GO:0003735; structural constituent of ribosome; Molecular Function GO:0005622; intracellular; Cellular Component GO:0005840; ribosome; Cellular Component GO:0006412; translation; Biological Process	hypothetical protein; K02893 large subunit ribosomal protein L23Ae
Pa1	4910207	Pm000804	3	IPR001841; Zinc finger, RING-type IPR013083; Zinc finger, RING/FYVE/PHD-type IPR018957; Zinc finger, C3HC4 RING-type	2	GO:0005515; protein binding; Molecular Function GO:0008270; zinc ion binding; Molecular Function	zgc:158807; K11982 E3 ubiquitin-protein ligase RNF115/126 [EC:6.3.2.19]
Pa1	4910361	Pm000804	3	IPR001841; Zinc finger, RING-type IPR013083; Zinc finger, RING/FYVE/PHD-type IPR018957; Zinc finger, C3HC4 RING-type	2	GO:0005515; protein binding; Molecular Function GO:0008270; zinc ion binding; Molecular Function	zgc:158807; K11982 E3 ubiquitin-protein ligase RNF115/126 [EC:6.3.2.19]
Pa1	4927912	Pm000806	4	IPR000425; Major intrinsic protein IPR012269; Aquaporin IPR022357; Major intrinsic protein, conserved site IPR023271; Aquaporin-like	5	GO:0005215; transporter activity; Molecular Function GO:0006810; transport; Biological Process GO:0016020; membrane; Cellular Component GO:0016021; integral to membrane; Cellular Component GO:0055085; transmembrane transport; Biological Process	TIP1;3; TIP1;3 (TONOPLAST INTRINSIC PROTEIN 1;3); urea transmembrane transporter/ water channel; K09873 aquaporin TIP
Pa1	4927912	Pm000807	NA	NA	NA	NA	NA
Pa1	4944457	Pm000809	6	IPR001005; SANT domain, DNA binding IPR009057; Homeodomain-like IPR012287; Homeodomain-related IPR014778; Myb, DNA-binding IPR015495; Myb transcription factor IPR017930; Transcription regulator HTH, Myb-type, DNA-binding	3	GO:0003677; DNA binding; Molecular Function GO:0005515; protein binding; Molecular Function GO:0045449; regulation of transcription; Biological Process	similar to MYB transcription factor MYB139; K09422 myb proto-oncogene protein, plant
Pa1	4944457	Pm000810	3	IPR001841; Zinc finger, RING-type IPR013083; Zinc finger, RING/FYVE/PHD-type IPR018957; Zinc finger, C3HC4 RING-type	2	GO:0005515; protein binding; Molecular Function GO:0008270; zinc ion binding; Molecular Function	Os03g0351800; K11982 E3 ubiquitin-protein ligase RNF115/126 [EC:6.3.2.19]
Pa1	4944457	Pm000809	6	IPR001005; SANT domain, DNA binding IPR009057; Homeodomain-like IPR012287; Homeodomain-related IPR014778; Myb, DNA-binding IPR015495; Myb transcription factor IPR017930; Transcription regulator HTH, Myb-type, DNA-binding	3	GO:0003677; DNA binding; Molecular Function GO:0005515; protein binding; Molecular Function GO:0045449; regulation of transcription; Biological Process	similar to MYB transcription factor MYB139; K09422 myb proto-oncogene protein, plant
Pa1	4944457	Pm000810	3	IPR001841; Zinc finger, RING-type IPR013083; Zinc finger, RING/FYVE/PHD-type IPR018957; Zinc finger, C3HC4 RING-type	2	GO:0005515; protein binding; Molecular Function GO:0008270; zinc ion binding; Molecular Function	Os03g0351800; K11982 E3 ubiquitin-protein ligase RNF115/126 [EC:6.3.2.19]
Pa1	4977133	Pm000814	2	IPR001739; Methyl-CpG DNA binding IPR016177; DNA-binding, integrase-type	2	GO:0003677; DNA binding; Molecular Function GO:0005634; nucleus; Cellular Component	NA
Pa1	4977430	Pm000814	2	IPR001739; Methyl-CpG DNA binding IPR016177; DNA-binding, integrase-type	2	GO:0003677; DNA binding; Molecular Function GO:0005634; nucleus; Cellular Component	NA
Pa1	5019895	Pm000821	2	IPR002885; Pentatricopeptide repeat IPR011990; Tetratricopeptide-like helical	1	GO:0005488; binding; Molecular Function	Cell division protein ftsH, putative (EC:3.6.4.3); K03798 cell division protease FtsH [EC:3.4.24.-]
Pa1	5019895	Pm000822	3	IPR000558; Histone H2B IPR007125; Histone core IPR009072; Histone-fold	4	GO:0000786; nucleosome; Cellular Component GO:0003677; DNA binding; Molecular Function GO:0005634; nucleus; Cellular Component GO:0006334; nucleosome assembly; Biological Process	HTB903; histone 2; K11252 histone H2B
Pa1	5020799	Pm000822	3	IPR000558; Histone H2B IPR007125; Histone core IPR009072; Histone-fold	4	GO:0000786; nucleosome; Cellular Component GO:0003677; DNA binding; Molecular Function GO:0005634; nucleus; Cellular Component GO:0006334; nucleosome assembly; Biological Process	HTB903; histone 2; K11252 histone H2B
Pa1	5020799	Pm000823	NA	NA	NA	NA	NA
Pa1	5235890	Pm000862	1	IPR003851; Zinc finger, Dof-type	3	GO:0003677; DNA binding; Molecular Function GO:0008270; zinc ion binding; Molecular Function GO:0045449; regulation of transcription; Biological Process	NA
Pa1	5235890	Pm000863	5	IPR000225; Armadillo IPR003613; U box domain IPR011989; Armadillo-like helical IPR013083; Zinc finger, RING/FYVE/PHD-type IPR016024; Armadillo-type fold	5	GO:0000151; ubiquitin ligase complex; Cellular Component GO:0004842; ubiquitin-protein ligase activity; Molecular Function GO:0005488; binding; Molecular Function GO:0005515; protein binding; Molecular Function GO:0016567; protein ubiquitination; Biological Process	hypothetical protein; K08332 vacuolar protein 8
Pa1	5240335	Pm000863	5	IPR000225; Armadillo IPR003613; U box domain IPR011989; Armadillo-like helical IPR013083; Zinc finger, RING/FYVE/PHD-type IPR016024; Armadillo-type fold	5	GO:0000151; ubiquitin ligase complex; Cellular Component GO:0004842; ubiquitin-protein ligase activity; Molecular Function GO:0005488; binding; Molecular Function GO:0005515; protein binding; Molecular Function GO:0016567; protein ubiquitination; Biological Process	hypothetical protein; K08332 vacuolar protein 8
Pa1	5264726	Pm000867	3	IPR001841; Zinc finger, RING-type IPR002110; Ankyrin repeat IPR020683; Ankyrin repeat-containing domain	2	GO:0005515; protein binding; Molecular Function GO:0008270; zinc ion binding; Molecular Function	GE14529 gene product from transcript GE14529-RA; K10380 ankyrin
Pa1	5321090	Pm000875	1	IPR022212; Protein of unknown function DUF3741	NA	NA	NA
Pa1	5336157	Pm000879	2	IPR002885; Pentatricopeptide repeat IPR011990; Tetratricopeptide-like helical	1	GO:0005488; binding; Molecular Function	NA
Pa1	5336157	Pm000880	1	IPR003397; Mitochondrial inner membrane translocase complex, subunit Tim17/22	3	GO:0005743; mitochondrial inner membrane; Cellular Component GO:0008565; protein transporter activity; Molecular Function GO:0015031; protein transport; Biological Process	NA
Pa1	5397283	Pm000895	3	IPR000652; Triosephosphate isomerase IPR013785; Aldolase-type TIM barrel IPR020861; Triosephosphate isomerase, active site	3	GO:0003824; catalytic activity; Molecular Function GO:0004807; triose-phosphate isomerase activity; Molecular Function GO:0008152; metabolic process; Biological Process	hypothetical protein LOC100248352; K01803 triosephosphate isomerase (TIM) [EC:5.3.1.1]
Pa1	5397283	Pm000895	3	IPR000652; Triosephosphate isomerase IPR013785; Aldolase-type TIM barrel IPR020861; Triosephosphate isomerase, active site	3	GO:0003824; catalytic activity; Molecular Function GO:0004807; triose-phosphate isomerase activity; Molecular Function GO:0008152; metabolic process; Biological Process	hypothetical protein LOC100248352; K01803 triosephosphate isomerase (TIM) [EC:5.3.1.1]
Pa1	5451297	Pm000902	NA	NA	NA	NA	NA
Pa1	5451297	Pm000903	NA	NA	NA	NA	NA
Pa1	5452850	Pm000902	NA	NA	NA	NA	NA
Pa1	5452850	Pm000903	NA	NA	NA	NA	NA
Pa1	5468964	Pm000904	NA	NA	NA	NA	NA
Pa1	5468964	Pm000905	1	IPR000477; Reverse transcriptase	3	GO:0003723; RNA binding; Molecular Function GO:0003964; RNA-directed DNA polymerase activity; Molecular Function GO:0006278; RNA-dependent DNA replication; Biological Process	hypothetical protein LOC100261060; K13148 integrator complex subunit 11 [EC:3.1.27.-]
Pa1	5484231	Pm000906	11	IPR000719; Protein kinase, catalytic domain IPR001245; Serine-threonine/tyrosine-protein kinase IPR001611; Leucine-rich repeat IPR002290; Serine/threonine-protein kinase domain IPR003591; Leucine-rich repeat, typical subtype IPR008271; Serine/threonine-protein kinase, active site IPR011009; Protein kinase-like domain IPR013210; Leucine-rich repeat-containing N-terminal, type 2 IPR013320; Concanav…	5	GO:0004672; protein kinase activity; Molecular Function GO:0004674; protein serine/threonine kinase activity; Molecular Function GO:0005515; protein binding; Molecular Function GO:0005524; ATP binding; Molecular Function GO:0006468; protein phosphorylation; Biological Process	EFR; EFR (EF-TU RECEPTOR); ATP binding / kinase/ protein serine/threonine kinase; K13428 LRR receptor-like serine/threonine-protein kinase EFR [EC:2.7.11.1]
Pa1	5484231	Pm000907	2	IPR003604; Zinc finger, U1-type IPR015880; Zinc finger, C2H2-like	3	GO:0003676; nucleic acid binding; Molecular Function GO:0005622; intracellular; Cellular Component GO:0008270; zinc ion binding; Molecular Function	NA
Pa1	5614185	Pm000922	1	IPR015965; tRNA ligase, phosphodiesterase, fungi	3	GO:0003972; RNA ligase (ATP) activity; Molecular Function GO:0005524; ATP binding; Molecular Function GO:0006388; tRNA splicing, via endonucleolytic cleavage and ligation; Biological Process	NA
Pa1	5614300	Pm000922	1	IPR015965; tRNA ligase, phosphodiesterase, fungi	3	GO:0003972; RNA ligase (ATP) activity; Molecular Function GO:0005524; ATP binding; Molecular Function GO:0006388; tRNA splicing, via endonucleolytic cleavage and ligation; Biological Process	NA
Pa1	5782588	Pm000943	2	IPR001666; Phosphatidylinositol transfer protein IPR023393; START-like domain	2	GO:0005622; intracellular; Cellular Component GO:0006810; transport; Biological Process	INPP5K; inositol polyphosphate-5-phosphatase K; K01106 inositol-1,4,5-trisphosphate 5-phosphatase [EC:3.1.3.56]
Pa1	5782588	Pm000944	2	IPR007087; Zinc finger, C2H2-type IPR015880; Zinc finger, C2H2-like	2	GO:0005622; intracellular; Cellular Component GO:0008270; zinc ion binding; Molecular Function	NA
Pa1	5816312	Pm000948	2	IPR002885; Pentatricopeptide repeat IPR011990; Tetratricopeptide-like helical	1	GO:0005488; binding; Molecular Function	Cell division protein ftsH, putative (EC:3.6.4.3); K03798 cell division protease FtsH [EC:3.4.24.-]
Pa1	5816312	Pm000949	3	IPR003439; ABC transporter-like IPR003593; ATPase, AAA+ type, core IPR017871; ABC transporter, conserved site	4	GO:0000166; nucleotide binding; Molecular Function GO:0005524; ATP binding; Molecular Function GO:0016887; ATPase activity; Molecular Function GO:0017111; nucleoside-triphosphatase activity; Molecular Function	abc transporter; K05648 ATP-binding cassette, subfamily A (ABC1), member 5
Pa1	5816312	Pm000948	2	IPR002885; Pentatricopeptide repeat IPR011990; Tetratricopeptide-like helical	1	GO:0005488; binding; Molecular Function	Cell division protein ftsH, putative (EC:3.6.4.3); K03798 cell division protease FtsH [EC:3.4.24.-]
Pa1	5816312	Pm000949	3	IPR003439; ABC transporter-like IPR003593; ATPase, AAA+ type, core IPR017871; ABC transporter, conserved site	4	GO:0000166; nucleotide binding; Molecular Function GO:0005524; ATP binding; Molecular Function GO:0016887; ATPase activity; Molecular Function GO:0017111; nucleoside-triphosphatase activity; Molecular Function	abc transporter; K05648 ATP-binding cassette, subfamily A (ABC1), member 5
Pa1	5822932	Pm000949	3	IPR003439; ABC transporter-like IPR003593; ATPase, AAA+ type, core IPR017871; ABC transporter, conserved site	4	GO:0000166; nucleotide binding; Molecular Function GO:0005524; ATP binding; Molecular Function GO:0016887; ATPase activity; Molecular Function GO:0017111; nucleoside-triphosphatase activity; Molecular Function	abc transporter; K05648 ATP-binding cassette, subfamily A (ABC1), member 5
Pa1	5822932	Pm000950	4	IPR001810; F-box domain, cyclin-like IPR013187; F-box associated domain, type 3 IPR017451; F-box associated interaction domain IPR022364; F-box domain, Skp2-like	1	GO:0005515; protein binding; Molecular Function	hypothetical protein LOC100252654; K10302 F-box protein 22
Pa1	5828288	Pm000951	2	IPR013187; F-box associated domain, type 3 IPR017451; F-box associated interaction domain	NA	NA	hypothetical protein LOC100252654; K10302 F-box protein 22
Pa1	5828288	Pm000952	3	IPR013187; F-box associated domain, type 3 IPR017451; F-box associated interaction domain IPR022364; F-box domain, Skp2-like	NA	NA	hypothetical protein LOC100252654; K10302 F-box protein 22
Pa1	5835600	Pm000952	3	IPR013187; F-box associated domain, type 3 IPR017451; F-box associated interaction domain IPR022364; F-box domain, Skp2-like	NA	NA	hypothetical protein LOC100252654; K10302 F-box protein 22
Pa1	5835600	Pm000953	3	IPR006677; tRNA intron endonuclease, catalytic domain-like IPR006678; tRNA intron endonuclease, N-terminal IPR011856; Endonuclease TnsA, N-terminal/resolvase Hjc/tRNA endonuclease, C-terminal	4	GO:0000213; tRNA-intron endonuclease activity; Molecular Function GO:0003676; nucleic acid binding; Molecular Function GO:0004518; nuclease activity; Molecular Function GO:0006388; tRNA splicing, via endonucleolytic cleavage and ligation; Biological Process	tRNA-splicing endonuclease subunit Sen2-2, putative (EC:3.1.27.9); K01170 tRNA-intron endonuclease [EC:3.1.27.9]
Pa1	5873908	Pm000959	3	IPR001086; Prephenate dehydratase IPR002912; Amino acid-binding ACT IPR018528; Prephenate dehydratase, conserved site	4	GO:0004664; prephenate dehydratase activity; Molecular Function GO:0008152; metabolic process; Biological Process GO:0009094; L-phenylalanine biosynthetic process; Biological Process GO:0016597; amino acid binding; Molecular Function	hypothetical protein ; K12586 exosome complex component RRP43
Pa1	6199559	Pm000994	5	IPR003311; AUX/IAA protein IPR003340; Transcriptional factor B3 IPR010525; Auxin response factor IPR011525; Aux/IAA-ARF-dimerisation IPR015300; DNA-binding pseudobarrel domain	6	GO:0003677; DNA binding; Molecular Function GO:0005634; nucleus; Cellular Component GO:0006355; regulation of transcription, DNA-dependent; Biological Process GO:0009725; response to hormone stimulus; Biological Process GO:0045449; regulation of transcription; Biological Process GO:0046983; protein dimerization activity; Molecular Function	hypothetical protein LOC100245251; K14486 auxin response factor
Pa1	6253182	Pm001000	2	IPR000727; Target SNARE coiled-coil domain IPR006012; Syntaxin/epimorphin, conserved site	4	GO:0005484; SNAP receptor activity; Molecular Function GO:0005515; protein binding; Molecular Function GO:0006886; intracellular protein transport; Biological Process GO:0016020; membrane; Cellular Component	SYP71; SYP71 (SYNTAXIN OF PLANTS 71); protein transporter; K08506 syntaxin of plants SYP7
Pa1	6267050	Pm001001	1	IPR003441; No apical meristem (NAM) protein	2	GO:0003677; DNA binding; Molecular Function GO:0045449; regulation of transcription; Biological Process	NA
Pa1	6267050	Pm001002	4	IPR007087; Zinc finger, C2H2-type IPR013087; Zinc finger, C2H2-type/integrase, DNA-binding IPR015880; Zinc finger, C2H2-like IPR022755; Zinc finger, double-stranded RNA binding	3	GO:0003676; nucleic acid binding; Molecular Function GO:0005622; intracellular; Cellular Component GO:0008270; zinc ion binding; Molecular Function	hypothetical protein; K09202 regulatory protein SWI5
Pa1	6267050	Pm001001	1	IPR003441; No apical meristem (NAM) protein	2	GO:0003677; DNA binding; Molecular Function GO:0045449; regulation of transcription; Biological Process	NA
Pa1	6267050	Pm001002	4	IPR007087; Zinc finger, C2H2-type IPR013087; Zinc finger, C2H2-type/integrase, DNA-binding IPR015880; Zinc finger, C2H2-like IPR022755; Zinc finger, double-stranded RNA binding	3	GO:0003676; nucleic acid binding; Molecular Function GO:0005622; intracellular; Cellular Component GO:0008270; zinc ion binding; Molecular Function	hypothetical protein; K09202 regulatory protein SWI5
Pa1	6369239	Pm001014	1	IPR009646; Root cap	NA	NA	similar to NUP214 protein; K14317 nuclear pore complex protein Nup214
Pa1	6369239	Pm001015	2	IPR002161; Glutamine amidotransferase subunit PdxT IPR021196; PdxT/SNO family, conserved site	NA	NA	hypothetical protein LOC100267348; K08681 glutamine amidotransferase [EC:2.6.-.-]
Pa1	6409574	Pm001019	4	IPR000504; RNA recognition motif domain IPR000571; Zinc finger, CCCH-type IPR010280; (Uracil-5)-methyltransferase IPR012677; Nucleotide-binding, alpha-beta plait	5	GO:0000166; nucleotide binding; Molecular Function GO:0003676; nucleic acid binding; Molecular Function GO:0006396; RNA processing; Biological Process GO:0008173; RNA methyltransferase activity; Molecular Function GO:0008270; zinc ion binding; Molecular Function	209.t00015; RNA methyltransferase; K00599 [EC:2.1.1.-]
Pa1	6457081	Pm001028	5	IPR000719; Protein kinase, catalytic domain IPR001245; Serine-threonine/tyrosine-protein kinase IPR002290; Serine/threonine-protein kinase domain IPR011009; Protein kinase-like domain IPR020635; Tyrosine-protein kinase, catalytic domain	4	GO:0004672; protein kinase activity; Molecular Function GO:0004674; protein serine/threonine kinase activity; Molecular Function GO:0005524; ATP binding; Molecular Function GO:0006468; protein phosphorylation; Biological Process	hypothetical protein LOC100252647; K13415 protein brassinosteroid insensitive 1 [EC:2.7.10.1 2.7.11.1]
Pa1	6530160	Pm001037	6	IPR001356; Homeobox IPR002913; Lipid-binding START IPR009057; Homeodomain-like IPR012287; Homeodomain-related IPR013978; MEKHLA IPR023393; START-like domain	6	GO:0003677; DNA binding; Molecular Function GO:0003700; sequence-specific DNA binding transcription factor activity; Molecular Function GO:0005515; protein binding; Molecular Function GO:0006355; regulation of transcription, DNA-dependent; Biological Process GO:0043565; sequence-specific DNA binding; Molecular Function GO:0045449; regulation of transcription; Biological Process	REV; REV (REVOLUTA); DNA binding / lipid binding / transcription factor; K09338 homeobox-leucine zipper protein
Pa1	6530160	Pm001037	6	IPR001356; Homeobox IPR002913; Lipid-binding START IPR009057; Homeodomain-like IPR012287; Homeodomain-related IPR013978; MEKHLA IPR023393; START-like domain	6	GO:0003677; DNA binding; Molecular Function GO:0003700; sequence-specific DNA binding transcription factor activity; Molecular Function GO:0005515; protein binding; Molecular Function GO:0006355; regulation of transcription, DNA-dependent; Biological Process GO:0043565; sequence-specific DNA binding; Molecular Function GO:0045449; regulation of transcription; Biological Process	REV; REV (REVOLUTA); DNA binding / lipid binding / transcription factor; K09338 homeobox-leucine zipper protein
Pa1	6551157	Pm001039	1	IPR003441; No apical meristem (NAM) protein	2	GO:0003677; DNA binding; Molecular Function GO:0045449; regulation of transcription; Biological Process	NA
Pa1	6551157	Pm001040	2	IPR001173; Glycosyl transferase, family 2 IPR007877; Protein of unknown function DUF707	NA	NA	hypothetical protein; K03028 26S proteasome regulatory subunit N1
Pa1	6551199	Pm001039	1	IPR003441; No apical meristem (NAM) protein	2	GO:0003677; DNA binding; Molecular Function GO:0045449; regulation of transcription; Biological Process	NA
Pa1	6551199	Pm001040	2	IPR001173; Glycosyl transferase, family 2 IPR007877; Protein of unknown function DUF707	NA	NA	hypothetical protein; K03028 26S proteasome regulatory subunit N1
Pa1	6648531	Pm001047	1	IPR002035; von Willebrand factor, type A	1	GO:0005515; protein binding; Molecular Function	similar to calcium channel, voltage-dependent, alpha 2/delta subunit 4; K04861 voltage-dependent calcium channel alpha-2/delta-4
Pa1	6648531	Pm001048	3	IPR001106; Phenylalanine/histidine ammonia-lyase IPR008948; L-Aspartase-like IPR023144; Phenylalanine ammonia-lyase, shielding domain	3	GO:0003824; catalytic activity; Molecular Function GO:0009058; biosynthetic process; Biological Process GO:0016841; ammonia-lyase activity; Molecular Function	hypothetical protein LOC100241575; K10775 phenylalanine ammonia-lyase [EC:4.3.1.24]
Pa1	6687874	Pm001050	NA	NA	NA	NA	NA
Pa1	6727751	Pm001055	3	IPR001148; Carbonic anhydrase, alpha-class, catalytic domain IPR018338; Carbonic anhydrase, alpha-class, conserved site IPR023561; Carbonic anhydrase, alpha-class	3	GO:0004089; carbonate dehydratase activity; Molecular Function GO:0006730; one-carbon metabolic process; Biological Process GO:0008270; zinc ion binding; Molecular Function	carbonic anhydrase, putative (EC:4.2.1.1); K01674 carbonic anhydrase [EC:4.2.1.1]
Pa1	6727751	Pm001056	NA	NA	NA	NA	NA
Pa1	6727751	Pm001055	3	IPR001148; Carbonic anhydrase, alpha-class, catalytic domain IPR018338; Carbonic anhydrase, alpha-class, conserved site IPR023561; Carbonic anhydrase, alpha-class	3	GO:0004089; carbonate dehydratase activity; Molecular Function GO:0006730; one-carbon metabolic process; Biological Process GO:0008270; zinc ion binding; Molecular Function	carbonic anhydrase, putative (EC:4.2.1.1); K01674 carbonic anhydrase [EC:4.2.1.1]
Pa1	6727751	Pm001056	NA	NA	NA	NA	NA
Pa1	6774485	Pm001058	1	IPR005061; Domain of unknown function DUF292, eukaryotic	NA	NA	hypothetical protein; K03453 bile acid:Na+ symporter, BASS family
Pa1	6971638	Pm001082	NA	NA	NA	NA	NA
Pa1	7042496	Pm001093	3	IPR003439; ABC transporter-like IPR003593; ATPase, AAA+ type, core IPR017871; ABC transporter, conserved site	4	GO:0000166; nucleotide binding; Molecular Function GO:0005524; ATP binding; Molecular Function GO:0016887; ATPase activity; Molecular Function GO:0017111; nucleoside-triphosphatase activity; Molecular Function	ABC transporter family protein; K06185 ATP-binding cassette, sub-family F, member 2
Pa1	7101671	Pm001098	NA	NA	NA	NA	NA
Pa1	7101671	Pm001099	NA	NA	NA	NA	Os11g0157000; K12619 5'-3' exoribonuclease 2 [EC:3.1.13.-]
Pa1	7473792	Pm001152	2	IPR010369; Protein of unknown function DUF966 IPR021182; Uncharacterised conserved protein UCP031043	NA	NA	NA
Pa1	7473792	Pm001152	2	IPR010369; Protein of unknown function DUF966 IPR021182; Uncharacterised conserved protein UCP031043	NA	NA	NA
Pa1	7582009	Pm001163	5	IPR001650; Helicase, C-terminal IPR011545; DNA/RNA helicase, DEAD/DEAH box type, N-terminal IPR012961; DSH, C-terminal IPR014001; DEAD-like helicase IPR016438; RNA helicase, ATP-dependent, SK12/DOB1	6	GO:0003676; nucleic acid binding; Molecular Function GO:0004386; helicase activity; Molecular Function GO:0005524; ATP binding; Molecular Function GO:0008026; ATP-dependent helicase activity; Molecular Function GO:0016817; hydrolase activity, acting on acid anhydrides; Molecular Function GO:0016818; hydrolase activity, acting on acid anhydrides, in phosphorus-containing anhydrides; Molecular Func…	hypothetical protein; K12598 ATP-dependent RNA helicase DOB1 [EC:3.6.4.13]
Pa1	7715388	Pm001179	2	IPR019514; Protein of unknown function DUF2451, C-terminal IPR019515; Vacuolar protein sorting-associated protein 54	NA	NA	NA
Pa1	7718865	Pm001179	2	IPR019514; Protein of unknown function DUF2451, C-terminal IPR019515; Vacuolar protein sorting-associated protein 54	NA	NA	NA
Pa1	7718865	Pm001180	3	IPR001680; WD40 repeat IPR015943; WD40/YVTN repeat-like-containing domain IPR019781; WD40 repeat, subgroup	1	GO:0005515; protein binding; Molecular Function	NA
Pa1	7789696	Pm001185	2	IPR007849; ATPase assembly factor ATP10, mitochondria IPR008758; Peptidase S28	4	GO:0005743; mitochondrial inner membrane; Cellular Component GO:0006508; proteolysis; Biological Process GO:0008236; serine-type peptidase activity; Molecular Function GO:0033615; mitochondrial proton-transporting ATP synthase complex assembly; Biological Process	Lysosomal Pro-X carboxypeptidase, putative (EC:3.4.16.2); K01285 lysosomal Pro-X carboxypeptidase [EC:3.4.16.2]
Pa1	7789696	Pm001186	4	IPR003100; Argonaute/Dicer protein, PAZ IPR003165; Stem cell self-renewal protein Piwi IPR012337; Ribonuclease H-like IPR014811; Domain of unknown function DUF1785	2	GO:0003676; nucleic acid binding; Molecular Function GO:0005515; protein binding; Molecular Function	AGO5; AGO5 (ARGONAUTE 5); nucleic acid binding; K11596 argonaute
Pa1	7806274	Pm001186	4	IPR003100; Argonaute/Dicer protein, PAZ IPR003165; Stem cell self-renewal protein Piwi IPR012337; Ribonuclease H-like IPR014811; Domain of unknown function DUF1785	2	GO:0003676; nucleic acid binding; Molecular Function GO:0005515; protein binding; Molecular Function	AGO5; AGO5 (ARGONAUTE 5); nucleic acid binding; K11596 argonaute
Pa1	7806387	Pm001186	4	IPR003100; Argonaute/Dicer protein, PAZ IPR003165; Stem cell self-renewal protein Piwi IPR012337; Ribonuclease H-like IPR014811; Domain of unknown function DUF1785	2	GO:0003676; nucleic acid binding; Molecular Function GO:0005515; protein binding; Molecular Function	AGO5; AGO5 (ARGONAUTE 5); nucleic acid binding; K11596 argonaute
Pa1	7807129	Pm001186	4	IPR003100; Argonaute/Dicer protein, PAZ IPR003165; Stem cell self-renewal protein Piwi IPR012337; Ribonuclease H-like IPR014811; Domain of unknown function DUF1785	2	GO:0003676; nucleic acid binding; Molecular Function GO:0005515; protein binding; Molecular Function	AGO5; AGO5 (ARGONAUTE 5); nucleic acid binding; K11596 argonaute
Pa1	7807129	Pm001186	4	IPR003100; Argonaute/Dicer protein, PAZ IPR003165; Stem cell self-renewal protein Piwi IPR012337; Ribonuclease H-like IPR014811; Domain of unknown function DUF1785	2	GO:0003676; nucleic acid binding; Molecular Function GO:0005515; protein binding; Molecular Function	AGO5; AGO5 (ARGONAUTE 5); nucleic acid binding; K11596 argonaute
Pa1	8000936	Pm001209	2	IPR001563; Peptidase S10, serine carboxypeptidase IPR002885; Pentatricopeptide repeat	2	GO:0004185; serine-type carboxypeptidase activity; Molecular Function GO:0006508; proteolysis; Biological Process	hypothetical protein; K13289 cathepsin A (carboxypeptidase C) [EC:3.4.16.5]
Pa1	8000936	Pm001210	10	IPR002553; Clathrin/coatomer adaptor, adaptin-like, N-terminal IPR003164; Clathrin adaptor, alpha-adaptin, appendage, C-terminal subdomain IPR008152; Clathrin adaptor, alpha/beta/gamma-adaptin, appendage, Ig-like subdomain IPR009028; Clathrin/coatomer adaptor, adaptin-like, appendage, C-terminal subdomain IPR011989; Armadillo-like helical IPR013038; Clathrin adaptor, alpha-adaptin, appendage, Ig-…	8	GO:0005488; binding; Molecular Function GO:0006886; intracellular protein transport; Biological Process GO:0008565; protein transporter activity; Molecular Function GO:0015031; protein transport; Biological Process GO:0016020; membrane; Cellular Component GO:0016192; vesicle-mediated transport; Biological Process GO:0030117; membrane coat; Cellular Component GO:0030131; clathrin adaptor complex; …	hypothetical protein LOC100241344; K11824 AP-2 complex subunit alpha
Pa1	8192488	Pm001225	1	IPR003409; MORN motif	NA	NA	NA
Pa1	8337132	Pm001245	1	IPR008586; Protein of unknown function DUF868, plant	NA	NA	NA
Pa1	8339012	Pm001245	1	IPR008586; Protein of unknown function DUF868, plant	NA	NA	NA
Pa1	8339012	Pm001246	2	IPR000741; Fructose-bisphosphate aldolase, class-I IPR013785; Aldolase-type TIM barrel	4	GO:0003824; catalytic activity; Molecular Function GO:0004332; fructose-bisphosphate aldolase activity; Molecular Function GO:0006096; glycolysis; Biological Process GO:0008152; metabolic process; Biological Process	fructose-bisphosphate aldolase (EC:4.1.2.13); K01623 fructose-bisphosphate aldolase, class I [EC:4.1.2.13]
Pa1	8387292	Pm001251	3	IPR001128; Cytochrome P450 IPR002401; Cytochrome P450, E-class, group I IPR017972; Cytochrome P450, conserved site	5	GO:0004497; monooxygenase activity; Molecular Function GO:0005506; iron ion binding; Molecular Function GO:0009055; electron carrier activity; Molecular Function GO:0020037; heme binding; Molecular Function GO:0055114; oxidation-reduction process; Biological Process	cytochrome P450, putative (EC:1.14.13.79); K09843 (+)-abscisic acid 8'-hydroxylase [EC:1.14.13.93]
Pa1	9152665	Pm001334	3	IPR006895; Zinc finger, Sec23/Sec24-type IPR006896; Sec23/Sec24, trunk domain IPR006900; Sec23/Sec24, helical domain	4	GO:0006886; intracellular protein transport; Biological Process GO:0006888; ER to Golgi vesicle-mediated transport; Biological Process GO:0008270; zinc ion binding; Molecular Function GO:0030127; COPII vesicle coat; Cellular Component	SEC24A; SEC24 family, member A (S. cerevisiae); K14007 protein transport protein SEC24
Pa1	9254421	Pm001341	10	IPR000719; Protein kinase, catalytic domain IPR001245; Serine-threonine/tyrosine-protein kinase IPR001611; Leucine-rich repeat IPR002290; Serine/threonine-protein kinase domain IPR003591; Leucine-rich repeat, typical subtype IPR008271; Serine/threonine-protein kinase, active site IPR011009; Protein kinase-like domain IPR017441; Protein kinase, ATP binding site IPR020635; Tyrosine-protein kinase, …	5	GO:0004672; protein kinase activity; Molecular Function GO:0004674; protein serine/threonine kinase activity; Molecular Function GO:0005515; protein binding; Molecular Function GO:0005524; ATP binding; Molecular Function GO:0006468; protein phosphorylation; Biological Process	BAK1; BAK1 (BRI1-ASSOCIATED RECEPTOR KINASE); kinase/ protein binding / protein heterodimerization/ protein serine/threonine kinase; K13416 brassinosteroid insensitive 1-associated receptor kinase 1 [EC:2.7.10.1 2.7.11.1]
Pa1	9268298	Pm001343	5	IPR002547; tRNA-binding domain IPR002885; Pentatricopeptide repeat IPR011990; Tetratricopeptide-like helical IPR012340; Nucleic acid-binding, OB-fold IPR016027; Nucleic acid-binding, OB-fold-like	2	GO:0000049; tRNA binding; Molecular Function GO:0005488; binding; Molecular Function	Cell division protein ftsH, putative (EC:3.6.4.3); K03798 cell division protease FtsH [EC:3.4.24.-]
Pa1	9268298	Pm001344	2	IPR001128; Cytochrome P450 IPR002401; Cytochrome P450, E-class, group I	5	GO:0004497; monooxygenase activity; Molecular Function GO:0005506; iron ion binding; Molecular Function GO:0009055; electron carrier activity; Molecular Function GO:0020037; heme binding; Molecular Function GO:0055114; oxidation-reduction process; Biological Process	CYP94D2; electron carrier/ heme binding / iron ion binding / monooxygenase/ oxygen binding; K00517 [EC:1.14.-.-]
Pa1	9566798	Pm001370	5	IPR001357; BRCT IPR004102; Poly(ADP-ribose) polymerase, regulatory domain IPR008893; WGR domain IPR012317; Poly(ADP-ribose) polymerase, catalytic domain IPR012982; PADR1	4	GO:0003950; NAD+ ADP-ribosyltransferase activity; Molecular Function GO:0005622; intracellular; Cellular Component GO:0005634; nucleus; Cellular Component GO:0006471; protein ADP-ribosylation; Biological Process	poly [ADP-ribose] polymerase, putative (EC:1.3.1.74); K10798 poly [ADP-ribose] polymerase [EC:2.4.2.30]
Pa1	11115830	Pm001534	NA	NA	NA	NA	NA
Pa1	11115830	Pm001535	NA	NA	NA	NA	NA
Pa1	11826151	Pm001616	NA	NA	NA	NA	NA
Pa1	11826151	Pm001617	NA	NA	NA	NA	NA
Pa1	12328527	Pm001666	3	IPR006607; Protein of unknown function DM15 IPR006630; RNA-binding protein Lupus La IPR011991; Winged helix-turn-helix transcription repressor DNA-binding	NA	NA	ssb, wu:fb17f11, zgc:55588; Sjogren syndrome antigen B (autoantigen La); K11090 lupus La protein
Pa1	12328527	Pm001667	NA	NA	NA	NA	NA
Pa1	12706380	Pm001706	1	IPR000571; Zinc finger, CCCH-type	2	GO:0003676; nucleic acid binding; Molecular Function GO:0008270; zinc ion binding; Molecular Function	NA
Pa1	12706380	Pm001707	2	IPR001092; Helix-loop-helix DNA-binding domain IPR011598; Helix-loop-helix DNA-binding	3	GO:0005634; nucleus; Cellular Component GO:0030528; transcription regulator activity; Molecular Function GO:0045449; regulation of transcription; Biological Process	basic helix-loop-helix (bHLH) family protein; K10863 aprataxin [EC:3.-.-.-]
Pa1	12711571	Pm001706	1	IPR000571; Zinc finger, CCCH-type	2	GO:0003676; nucleic acid binding; Molecular Function GO:0008270; zinc ion binding; Molecular Function	NA
Pa1	12711571	Pm001707	2	IPR001092; Helix-loop-helix DNA-binding domain IPR011598; Helix-loop-helix DNA-binding	3	GO:0005634; nucleus; Cellular Component GO:0030528; transcription regulator activity; Molecular Function GO:0045449; regulation of transcription; Biological Process	basic helix-loop-helix (bHLH) family protein; K10863 aprataxin [EC:3.-.-.-]
Pa1	12863130	Pm001721	7	IPR001650; Helicase, C-terminal IPR002464; DNA/RNA helicase, ATP-dependent, DEAH-box type, conserved site IPR007502; Helicase-associated domain IPR011545; DNA/RNA helicase, DEAD/DEAH box type, N-terminal IPR011709; Domain of unknown function DUF1605 IPR014001; DEAD-like helicase IPR014014; RNA helicase, DEAD-box type, Q motif	4	GO:0003676; nucleic acid binding; Molecular Function GO:0004386; helicase activity; Molecular Function GO:0005524; ATP binding; Molecular Function GO:0008026; ATP-dependent helicase activity; Molecular Function	similar to EMB2733/ESP3 (EMBRYO DEFECTIVE 2733); ATP-dependent RNA helicase; K12813 pre-mRNA-splicing factor ATP-dependent RNA helicase DHX16 [EC:3.6.4.13]
Pa1	13951264	Pm001822	NA	NA	NA	NA	NA
Pa1	14654231	Pm001893	NA	NA	NA	NA	NA
Pa1	14654231	Pm001894	NA	NA	NA	NA	NA
Pa1	14865213	Pm001913	1	IPR021139; Domain of unknown function DUF88	NA	NA	NA
Pa1	14865213	Pm001914	1	IPR007053; NC	NA	NA	NA
Pa1	15063329	Pm001934	NA	NA	NA	NA	hypothetical protein; K03036 26S proteasome regulatory subunit N6
Pa1	15063329	Pm001935	3	IPR001623; Heat shock protein DnaJ, N-terminal IPR003095; Heat shock protein DnaJ IPR018253; Heat shock protein DnaJ, conserved site	3	GO:0006457; protein folding; Biological Process GO:0031072; heat shock protein binding; Molecular Function GO:0051082; unfolded protein binding; Molecular Function	hypothetical protein ; K09510 DnaJ homolog subfamily B member 4
Pa1	15605888	Pm001993	NA	NA	NA	NA	NA
Pa1	15858631	Pm002022	1	IPR002213; UDP-glucuronosyl/UDP-glucosyltransferase	2	GO:0008152; metabolic process; Biological Process GO:0016758; transferase activity, transferring hexosyl groups; Molecular Function	hypothetical protein; K13030 cyanohydrin beta-glucosyltransferase [EC:2.4.1.85]
Pa1	16540397	Pm002090	2	IPR007822; Lanthionine synthetase C-like IPR020464; LanC-like protein, eukaryotic	NA	NA	NA
Pa1	16540397	Pm002091	NA	NA	NA	NA	NA
Pa1	16540482	Pm002090	2	IPR007822; Lanthionine synthetase C-like IPR020464; LanC-like protein, eukaryotic	NA	NA	NA
Pa1	16540482	Pm002091	NA	NA	NA	NA	NA
Pa2	30046493	Pm007986	NA	NA	NA	NA	NA
Pa2	30046493	Pm007987	4	IPR005835; Nucleotidyl transferase IPR005836; ADP-glucose pyrophosphorylase, conserved site IPR011004; Trimeric LpxA-like IPR011831; Glucose-1-phosphate adenylyltransferase	5	GO:0005978; glycogen biosynthetic process; Biological Process GO:0008878; glucose-1-phosphate adenylyltransferase activity; Molecular Function GO:0009058; biosynthetic process; Biological Process GO:0016740; transferase activity; Molecular Function GO:0016779; nucleotidyltransferase activity; Molecular Function	hypothetical protein LOC100263079; K00975 glucose-1-phosphate adenylyltransferase [EC:2.7.7.27]
Pa3	1157688	Pm009820	8	IPR000719; Protein kinase, catalytic domain IPR002290; Serine/threonine-protein kinase domain IPR002902; Gnk2-homologous domain IPR008271; Serine/threonine-protein kinase, active site IPR011009; Protein kinase-like domain IPR017441; Protein kinase, ATP binding site IPR017442; Serine/threonine-protein kinase-like domain IPR020635; Tyrosine-protein kinase, catalytic domain	4	GO:0004672; protein kinase activity; Molecular Function GO:0004674; protein serine/threonine kinase activity; Molecular Function GO:0005524; ATP binding; Molecular Function GO:0006468; protein phosphorylation; Biological Process	si606018d05; LOC100283091; K13430 serine/threonine-protein kinase PBS1 [EC:2.7.11.1]
Pa3	1157688	Pm009821	8	IPR000719; Protein kinase, catalytic domain IPR002290; Serine/threonine-protein kinase domain IPR002902; Gnk2-homologous domain IPR008271; Serine/threonine-protein kinase, active site IPR011009; Protein kinase-like domain IPR017441; Protein kinase, ATP binding site IPR017442; Serine/threonine-protein kinase-like domain IPR020635; Tyrosine-protein kinase, catalytic domain	4	GO:0004672; protein kinase activity; Molecular Function GO:0004674; protein serine/threonine kinase activity; Molecular Function GO:0005524; ATP binding; Molecular Function GO:0006468; protein phosphorylation; Biological Process	si606018d05; LOC100283091; K13430 serine/threonine-protein kinase PBS1 [EC:2.7.11.1]
Pa3	19137907	Pm012363	1	IPR009515; Protein of unknown function DUF1138	NA	NA	NA
Pa3	19137907	Pm012364	1	IPR000023; Phosphofructokinase domain	3	GO:0003872; 6-phosphofructokinase activity; Molecular Function GO:0005945; 6-phosphofructokinase complex; Cellular Component GO:0006096; glycolysis; Biological Process	hypothetical protein LOC100256839; K00895 pyrophosphate--fructose-6-phosphate 1-phosphotransferase [EC:2.7.1.90]
Pa4	6768989	Pm013795	7	IPR001140; ABC transporter, transmembrane domain IPR002490; ATPase, V0/A0 complex, 116kDa subunit IPR003439; ABC transporter-like IPR003593; ATPase, AAA+ type, core IPR011527; ABC transporter, transmembrane domain, type 1 IPR017871; ABC transporter, conserved site IPR017940; ABC transporter, integral membrane type 1	11	GO:0000166; nucleotide binding; Molecular Function GO:0005524; ATP binding; Molecular Function GO:0006810; transport; Biological Process GO:0015078; hydrogen ion transmembrane transporter activity; Molecular Function GO:0015991; ATP hydrolysis coupled proton transport; Biological Process GO:0016021; integral to membrane; Cellular Component GO:0016887; ATPase activity; Molecular Function GO:001711…	similar to Multidrug Resistance associated Protein 1; K05674 ATP-binding cassette, subfamily C (CFTR/MRP), member 10
Pa4	22275763	Pm015951	NA	NA	NA	NA	NA
Pa7	2120749	Pm023101	NA	NA	NA	NA	NA
scaffold1067	21799	Pm028270	5	IPR001849; Pleckstrin homology domain IPR002913; Lipid-binding START IPR009769; Domain of unknown function DUF1336 IPR011993; Pleckstrin homology-type IPR023393; START-like domain	1	GO:0005515; protein binding; Molecular Function	NA
scaffold1117	2752	Pm028312	3	IPR003107; RNA-processing protein, HAT helix IPR011990; Tetratricopeptide-like helical IPR013026; Tetratricopeptide repeat-containing	4	GO:0005488; binding; Molecular Function GO:0005515; protein binding; Molecular Function GO:0005622; intracellular; Cellular Component GO:0006396; RNA processing; Biological Process	hypothetical protein LOC100255371; K12869 crooked neck
scaffold1591	32158	Pm028614	NA	NA	NA	NA	NA
scaffold188	237283	Pm028844	NA	NA	NA	NA	NA
scaffold188	237283	Pm028845	NA	NA	NA	NA	NA
scaffold527	81104	Pm030310	1	IPR010369; Protein of unknown function DUF966	NA	NA	NA
scaffold811	19115	Pm031136	NA	NA	NA	NA	NA

## Sheet: Blossom Bud Number
PmID	PmPosition	gene	GENE_num	GENE	GO_num	GO	KEGG
Pa1	2314950	Pm000371	1	IPR003783; Regulatory protein RecX	1	GO:0006282; regulation of DNA repair; Biological Process	NA
Pa1	3125387	Pm000500	1	IPR007750; Protein of unknown function DUF674	NA	NA	NA
Pa1	3125387	Pm000501	1	IPR007750; Protein of unknown function DUF674	NA	NA	NA
Pa1	4385825	Pm000720	5	IPR001005; SANT domain, DNA binding IPR009057; Homeodomain-like IPR012287; Homeodomain-related IPR017930; Transcription regulator HTH, Myb-type, DNA-binding IPR019955; Ubiquitin supergroup	3	GO:0003677; DNA binding; Molecular Function GO:0005515; protein binding; Molecular Function GO:0045449; regulation of transcription; Biological Process	NA
Pa1	4385825	Pm000721	2	IPR000648; Oxysterol-binding protein IPR018494; Oxysterol-binding protein, conserved site	NA	NA	sterol binding ankyrin repeat protein; K06867
Pa1	4509194	Pm000742	12	IPR000014; PAS IPR000700; PAS-associated, C-terminal IPR000719; Protein kinase, catalytic domain IPR001610; PAC motif IPR002290; Serine/threonine-protein kinase domain IPR008271; Serine/threonine-protein kinase, active site IPR011009; Protein kinase-like domain IPR013655; PAS fold-3 IPR013767; PAS fold IPR017441; Protein kinase, ATP binding site	10	GO:0000155; two-component sensor activity; Molecular Function GO:0000160; two-component signal transduction system (phosphorelay); Biological Process GO:0004672; protein kinase activity; Molecular Function GO:0004674; protein serine/threonine kinase activity; Molecular Function GO:0004871; signal transducer activity; Molecular Function GO:0005515; protein binding; Molecular Function GO:0005524; A…	PHOT1; PHOT1 (PHOTOTROPIN 1); FMN binding / blue light photoreceptor/ kinase/ protein binding / protein serine/threonine kinase; K08282 non-specific serine/threonine protein kinase [EC:2.7.11.1]
Pa1	4509194	Pm000743	NA	NA	NA	NA	NA
Pa1	5099824	Pm000839	2	IPR000504; RNA recognition motif domain IPR012677; Nucleotide-binding, alpha-beta plait	2	GO:0000166; nucleotide binding; Molecular Function GO:0003676; nucleic acid binding; Molecular Function	hypothetical protein LOC100257081; K12881 THO complex subunit 4
Pa1	5099824	Pm000840	1	IPR002885; Pentatricopeptide repeat	NA	NA	nucleobase:cation symporter; K03457 nucleobase:cation symporter-1, NCS1 family
Pa1	5411182	Pm000896	7	IPR000719; Protein kinase, catalytic domain IPR002290; Serine/threonine-protein kinase domain IPR008271; Serine/threonine-protein kinase, active site IPR011009; Protein kinase-like domain IPR017441; Protein kinase, ATP binding site IPR017442; Serine/threonine-protein kinase-like domain IPR020635; Tyrosine-protein kinase, catalytic domain	4	GO:0004672; protein kinase activity; Molecular Function GO:0004674; protein serine/threonine kinase activity; Molecular Function GO:0005524; ATP binding; Molecular Function GO:0006468; protein phosphorylation; Biological Process	Os05g0110900; K00924 [EC:2.7.1.-]
Pa1	5411182	Pm000897	5	IPR000719; Protein kinase, catalytic domain IPR002290; Serine/threonine-protein kinase domain IPR011009; Protein kinase-like domain IPR017442; Serine/threonine-protein kinase-like domain IPR020635; Tyrosine-protein kinase, catalytic domain	4	GO:0004672; protein kinase activity; Molecular Function GO:0004674; protein serine/threonine kinase activity; Molecular Function GO:0005524; ATP binding; Molecular Function GO:0006468; protein phosphorylation; Biological Process	protein kinase, putative; K00924 [EC:2.7.1.-]
Pa1	5462866	Pm000904	NA	NA	NA	NA	NA
Pa1	5474696	Pm000906	11	IPR000719; Protein kinase, catalytic domain IPR001245; Serine-threonine/tyrosine-protein kinase IPR001611; Leucine-rich repeat IPR002290; Serine/threonine-protein kinase domain IPR003591; Leucine-rich repeat, typical subtype IPR008271; Serine/threonine-protein kinase, active site IPR011009; Protein kinase-like domain IPR013210; Leucine-rich repeat-containing N-terminal, type 2 IPR013320; Concanav…	5	GO:0004672; protein kinase activity; Molecular Function GO:0004674; protein serine/threonine kinase activity; Molecular Function GO:0005515; protein binding; Molecular Function GO:0005524; ATP binding; Molecular Function GO:0006468; protein phosphorylation; Biological Process	EFR; EFR (EF-TU RECEPTOR); ATP binding / kinase/ protein serine/threonine kinase; K13428 LRR receptor-like serine/threonine-protein kinase EFR [EC:2.7.11.1]
Pa1	5484508	Pm000906	11	IPR000719; Protein kinase, catalytic domain IPR001245; Serine-threonine/tyrosine-protein kinase IPR001611; Leucine-rich repeat IPR002290; Serine/threonine-protein kinase domain IPR003591; Leucine-rich repeat, typical subtype IPR008271; Serine/threonine-protein kinase, active site IPR011009; Protein kinase-like domain IPR013210; Leucine-rich repeat-containing N-terminal, type 2 IPR013320; Concanav…	5	GO:0004672; protein kinase activity; Molecular Function GO:0004674; protein serine/threonine kinase activity; Molecular Function GO:0005515; protein binding; Molecular Function GO:0005524; ATP binding; Molecular Function GO:0006468; protein phosphorylation; Biological Process	EFR; EFR (EF-TU RECEPTOR); ATP binding / kinase/ protein serine/threonine kinase; K13428 LRR receptor-like serine/threonine-protein kinase EFR [EC:2.7.11.1]
Pa1	5484508	Pm000907	2	IPR003604; Zinc finger, U1-type IPR015880; Zinc finger, C2H2-like	3	GO:0003676; nucleic acid binding; Molecular Function GO:0005622; intracellular; Cellular Component GO:0008270; zinc ion binding; Molecular Function	NA
Pa1	5574323	Pm000916	1	IPR009395; GCN5-like 1	NA	NA	NA
Pa1	5574323	Pm000917	3	IPR002496; Phosphoribosyl-AMP cyclohydrolase IPR008179; Phosphoribosyl-ATP pyrophosphohydrolase IPR021130; Phosphoribosyl-ATP pyrophosphohydrolase-like	3	GO:0000105; histidine biosynthetic process; Biological Process GO:0004635; phosphoribosyl-AMP cyclohydrolase activity; Molecular Function GO:0004636; phosphoribosyl-ATP diphosphatase activity; Molecular Function	hypothetical protein LOC100258301; K11755 phosphoribosyl-ATP pyrophosphohydrolase / phosphoribosyl-AMP cyclohydrolase [EC:3.6.1.31 3.5.4.19]
Pa1	5642692	Pm000924	4	IPR001841; Zinc finger, RING-type IPR002867; Zinc finger, C6HC-type IPR012337; Ribonuclease H-like IPR017907; Zinc finger, RING-type, conserved site	3	GO:0003676; nucleic acid binding; Molecular Function GO:0005515; protein binding; Molecular Function GO:0008270; zinc ion binding; Molecular Function	hypothetical protein; K11971 E3 ubiquitin-protein ligase RNF14 [EC:6.3.2.19]
Pa1	6204277	Pm000994	5	IPR003311; AUX/IAA protein IPR003340; Transcriptional factor B3 IPR010525; Auxin response factor IPR011525; Aux/IAA-ARF-dimerisation IPR015300; DNA-binding pseudobarrel domain	6	GO:0003677; DNA binding; Molecular Function GO:0005634; nucleus; Cellular Component GO:0006355; regulation of transcription, DNA-dependent; Biological Process GO:0009725; response to hormone stimulus; Biological Process GO:0045449; regulation of transcription; Biological Process GO:0046983; protein dimerization activity; Molecular Function	hypothetical protein LOC100245251; K14486 auxin response factor
Pa1	6204277	Pm000995	1	IPR004326; Mlo-related protein	2	GO:0008219; cell death; Biological Process GO:0016021; integral to membrane; Cellular Component	MLO3; MLO3 (MILDEW RESISTANCE LOCUS O 3); calmodulin binding; K08472 mlo protein
Pa1	6282695	Pm001002	4	IPR007087; Zinc finger, C2H2-type IPR013087; Zinc finger, C2H2-type/integrase, DNA-binding IPR015880; Zinc finger, C2H2-like IPR022755; Zinc finger, double-stranded RNA binding	3	GO:0003676; nucleic acid binding; Molecular Function GO:0005622; intracellular; Cellular Component GO:0008270; zinc ion binding; Molecular Function	hypothetical protein; K09202 regulatory protein SWI5
Pa1	7607749	Pm001166	2	IPR013626; Pheophorbide a oxygenase IPR017941; Rieske [2Fe-2S] iron-sulphur domain	4	GO:0010277; chlorophyllide a oxygenase [overall] activity; Molecular Function GO:0016491; oxidoreductase activity; Molecular Function GO:0051537; 2 iron, 2 sulfur cluster binding; Molecular Function GO:0055114; oxidation-reduction process; Biological Process	hypothetical protein LOC100256831; K13071 pheophorbide a oxygenase [EC:1.14.12.20]
Pa1	8528517	Pm001266	4	IPR003439; ABC transporter-like IPR003593; ATPase, AAA+ type, core IPR013525; ABC-2 type transporter IPR013581; Plant PDR ABC transporter associated	5	GO:0000166; nucleotide binding; Molecular Function GO:0005524; ATP binding; Molecular Function GO:0016020; membrane; Cellular Component GO:0016887; ATPase activity; Molecular Function GO:0017111; nucleoside-triphosphatase activity; Molecular Function	potential ABC family transporter similar to S. cerevisiae YNR070W; K08712 ATP-binding cassette, subfamily G (WHITE), member 2, SNQ2
Pa1	16349612	Pm002072	8	IPR001680; WD40 repeat IPR011046; WD40 repeat-like-containing domain IPR015943; WD40/YVTN repeat-like-containing domain IPR017986; WD40-repeat-containing domain IPR019775; WD40 repeat, conserved site IPR019781; WD40 repeat, subgroup IPR019782; WD40 repeat 2 IPR020472; G-protein beta WD-40 repeat	1	GO:0005515; protein binding; Molecular Function	hypothetical protein LOC100257752; K12602 WD repeat-containing protein 61
Pa1	16349612	Pm002073	NA	NA	NA	NA	FBXL2; F-box and leucine-rich repeat protein 2; K10268 F-box and leucine-rich repeat protein 2/20
Pa1	18548264	Pm002304	2	IPR001092; Helix-loop-helix DNA-binding domain IPR011598; Helix-loop-helix DNA-binding	3	GO:0005634; nucleus; Cellular Component GO:0030528; transcription regulator activity; Molecular Function GO:0045449; regulation of transcription; Biological Process	Transcription factor AtMYC2, putative (EC:1.3.1.74); K13422 transcription factor MYC2
Pa1	18548264	Pm002305	2	IPR001092; Helix-loop-helix DNA-binding domain IPR011598; Helix-loop-helix DNA-binding	3	GO:0005634; nucleus; Cellular Component GO:0030528; transcription regulator activity; Molecular Function GO:0045449; regulation of transcription; Biological Process	Os10g0575000; K13422 transcription factor MYC2
Pa5	24040351	Pm019466	3	IPR000073; Alpha/beta hydrolase fold-1 IPR006050; DNA photolyase, N-terminal IPR014729; Rossmann-like alpha/beta/alpha sandwich fold	2	GO:0003913; DNA photolyase activity; Molecular Function GO:0006281; DNA repair; Biological Process	DNA photolyase, putative (EC:4.1.99.3); K01669 deoxyribodipyrimidine photo-lyase [EC:4.1.99.3]
Pa5	25507387	Pm019746	7	IPR000313; PWWP IPR001214; SET domain IPR001965; Zinc finger, PHD-type IPR003616; Post-SET domain IPR011011; Zinc finger, FYVE/PHD-type IPR013083; Zinc finger, RING/FYVE/PHD-type IPR019787; Zinc finger, PHD-finger	2	GO:0005515; protein binding; Molecular Function GO:0008270; zinc ion binding; Molecular Function	SET1, YTX1; KMT2 (EC:2.1.1.43); K11422 histone-lysine N-methyltransferase SETD1 [EC:2.1.1.43]
Pa8	10954821	Pm026632	NA	NA	NA	NA	NA
Pa8	10954821	Pm026633	NA	NA	NA	NA	NA

## Sheet: Pistil Occurrence
PmID	PmPosition	gene	GENE_num	GENE	GO_num	GO	KEGG
Pa2	23031172	Pm007279	NA	NA	NA	NA	NA
Pa2	23031172	Pm007280	NA	NA	NA	NA	NA
Pa8	6251427	Pm025900	2	IPR000608; Ubiquitin-conjugating enzyme, E2 IPR016135; Ubiquitin-conjugating enzyme/RWD-like	2	GO:0016881; acid-amino acid ligase activity; Molecular Function GO:0043687; post-translational protein modification; Biological Process	non-canonical ubiquitin conjugating enzyme, putative (EC:6.3.2.19); K10578 ubiquitin-conjugating enzyme E2 J1 [EC:6.3.2.19]
Pa8	6251427	Pm025901	1	IPR016024; Armadillo-type fold	1	GO:0005488; binding; Molecular Function	NA
Pa8	8871366	Pm026270	5	IPR000047; Helix-turn-helix motif, lambda-like repressor IPR001356; Homeobox IPR009057; Homeodomain-like IPR012287; Homeodomain-related IPR017970; Homeobox, conserved site	8	GO:0003677; DNA binding; Molecular Function GO:0003700; sequence-specific DNA binding transcription factor activity; Molecular Function GO:0005515; protein binding; Molecular Function GO:0005634; nucleus; Cellular Component GO:0006355; regulation of transcription, DNA-dependent; Biological Process GO:0030528; transcription regulator activity; Molecular Function GO:0043565; sequence-specific DNA b…	ATHB22; ATHB22 (ARABIDOPSIS THALIANA HOMEOBOX PROTEIN 22); DNA binding / transcription factor; K09338 homeobox-leucine zipper protein
Pa8	8871366	Pm026271	4	IPR000988; Ribosomal protein L24e IPR011017; TRASH IPR023441; Ribosomal protein L24e domain IPR023442; Ribosomal protein L24e, conserved site	3	GO:0003735; structural constituent of ribosome; Molecular Function GO:0005840; ribosome; Cellular Component GO:0006412; translation; Biological Process	hypothetical protein; K02896 large subunit ribosomal protein L24e
Pa8	8871366	Pm026270	5	IPR000047; Helix-turn-helix motif, lambda-like repressor IPR001356; Homeobox IPR009057; Homeodomain-like IPR012287; Homeodomain-related IPR017970; Homeobox, conserved site	8	GO:0003677; DNA binding; Molecular Function GO:0003700; sequence-specific DNA binding transcription factor activity; Molecular Function GO:0005515; protein binding; Molecular Function GO:0005634; nucleus; Cellular Component GO:0006355; regulation of transcription, DNA-dependent; Biological Process GO:0030528; transcription regulator activity; Molecular Function GO:0043565; sequence-specific DNA b…	ATHB22; ATHB22 (ARABIDOPSIS THALIANA HOMEOBOX PROTEIN 22); DNA binding / transcription factor; K09338 homeobox-leucine zipper protein
Pa8	8871366	Pm026271	4	IPR000988; Ribosomal protein L24e IPR011017; TRASH IPR023441; Ribosomal protein L24e domain IPR023442; Ribosomal protein L24e, conserved site	3	GO:0003735; structural constituent of ribosome; Molecular Function GO:0005840; ribosome; Cellular Component GO:0006412; translation; Biological Process	hypothetical protein; K02896 large subunit ribosomal protein L24e
Pa8	10631892	Pm026577	3	IPR001163; Like-Sm ribonucleoprotein (LSM) domain IPR006649; Like-Sm ribonucleoprotein (LSM) domain, eukaryotic/archaea-type IPR010920; Like-Sm ribonucleoprotein (LSM)-related domain	NA	NA	small nuclear ribonucleoprotein sm d2, putative; K11096 small nuclear ribonucleoprotein D2
Pa8	10631892	Pm026578	5	IPR000047; Helix-turn-helix motif, lambda-like repressor IPR001356; Homeobox IPR009057; Homeodomain-like IPR012287; Homeodomain-related IPR017970; Homeobox, conserved site	8	GO:0003677; DNA binding; Molecular Function GO:0003700; sequence-specific DNA binding transcription factor activity; Molecular Function GO:0005515; protein binding; Molecular Function GO:0005634; nucleus; Cellular Component GO:0006355; regulation of transcription, DNA-dependent; Biological Process GO:0030528; transcription regulator activity; Molecular Function GO:0043565; sequence-specific DNA b…	ATHB40; ATHB40 (ARABIDOPSIS THALIANA HOMEOBOX PROTEIN 40); DNA binding / transcription factor; K09338 homeobox-leucine zipper protein
scaffold1193	32032	Pm028380	1	IPR003441; No apical meristem (NAM) protein	2	GO:0003677; DNA binding; Molecular Function GO:0045449; regulation of transcription; Biological Process	NA
scaffold1193	32058	Pm028380	1	IPR003441; No apical meristem (NAM) protein	2	GO:0003677; DNA binding; Molecular Function GO:0045449; regulation of transcription; Biological Process	NA
scaffold1193	32058	Pm028381	6	IPR000300; Inositol polyphosphate-related phosphatase IPR000535; Major sperm protein IPR001680; WD40 repeat IPR005135; Endonuclease/exonuclease/phosphatase IPR015943; WD40/YVTN repeat-like-containing domain IPR017986; WD40-repeat-containing domain	3	GO:0004437; inositol or phosphatidylinositol phosphatase activity; Molecular Function GO:0005198; structural molecule activity; Molecular Function GO:0005515; protein binding; Molecular Function	Inpp5b; inositol polyphosphate-5-phosphatase B; K01099 phosphatidylinositol-bisphosphatase [EC:3.1.3.36]

## Sheet: Petal Color
PmID	PmPosition	gene	GENE_num	GENE	GO_num	GO	KEGG
Pa1	3967704	Pm000646	NA	NA	NA	NA	NA
Pa1	3967704	Pm000647	NA	NA	NA	NA	NA
Pa1	3991918	Pm000652	5	IPR000209; Peptidase S8/S53, subtilisin/kexin/sedolisin IPR003137; Protease-associated domain, PA IPR010259; Proteinase inhibitor I9, subtilisin propeptide IPR015500; Peptidase S8, subtilisin-related IPR022398; Peptidase S8/S53, subtilisin, active site	4	GO:0004252; serine-type endopeptidase activity; Molecular Function GO:0006508; proteolysis; Biological Process GO:0042802; identical protein binding; Molecular Function GO:0043086; negative regulation of catalytic activity; Biological Process	NA
Pa1	3991918	Pm000653	5	IPR000209; Peptidase S8/S53, subtilisin/kexin/sedolisin IPR003137; Protease-associated domain, PA IPR010259; Proteinase inhibitor I9, subtilisin propeptide IPR015500; Peptidase S8, subtilisin-related IPR022398; Peptidase S8/S53, subtilisin, active site	4	GO:0004252; serine-type endopeptidase activity; Molecular Function GO:0006508; proteolysis; Biological Process GO:0042802; identical protein binding; Molecular Function GO:0043086; negative regulation of catalytic activity; Biological Process	Membrane-bound transcription factor site-1 protease precursor; K08653 membrane-bound transcription factor site-1 protease [EC:3.4.21.112]
Pa1	4235709	Pm000696	4	IPR001841; Zinc finger, RING-type IPR010543; Domain of unknown function DUF1117 IPR013083; Zinc finger, RING/FYVE/PHD-type IPR018957; Zinc finger, C3HC4 RING-type	2	GO:0005515; protein binding; Molecular Function GO:0008270; zinc ion binding; Molecular Function	zinc finger protein, putative; K11982 E3 ubiquitin-protein ligase RNF115/126 [EC:6.3.2.19]
Pa1	4235709	Pm000697	1	IPR013083; Zinc finger, RING/FYVE/PHD-type	NA	NA	NA
Pa1	4372779	Pm000719	1	IPR005202; Transcription factor GRAS	NA	NA	GAL1; GAI1-like E3 ubiquitin ligase protein; K14494 DELLA protein
Pa1	4372779	Pm000720	5	IPR001005; SANT domain, DNA binding IPR009057; Homeodomain-like IPR012287; Homeodomain-related IPR017930; Transcription regulator HTH, Myb-type, DNA-binding IPR019955; Ubiquitin supergroup	3	GO:0003677; DNA binding; Molecular Function GO:0005515; protein binding; Molecular Function GO:0045449; regulation of transcription; Biological Process	NA
Pa1	4539050	Pm000747	NA	NA	NA	NA	NA
Pa1	4539050	Pm000748	5	IPR000677; 2S globulin IPR001223; Glycoside hydrolase, family 18, catalytic domain IPR001579; Glycoside hydrolase, chitinase active site IPR013781; Glycoside hydrolase, subgroup, catalytic core IPR017853; Glycoside hydrolase, superfamily	4	GO:0003824; catalytic activity; Molecular Function GO:0004553; hydrolase activity, hydrolyzing O-glycosyl compounds; Molecular Function GO:0005975; carbohydrate metabolic process; Biological Process GO:0043169; cation binding; Molecular Function	NA
Pa1	4542903	Pm000749	6	IPR001117; Multicopper oxidase, type 1 IPR002355; Multicopper oxidase, copper-binding site IPR008972; Cupredoxin IPR011706; Multicopper oxidase, type 2 IPR011707; Multicopper oxidase, type 3 IPR017761; Laccase	6	GO:0005507; copper ion binding; Molecular Function GO:0008471; laccase activity; Molecular Function GO:0016491; oxidoreductase activity; Molecular Function GO:0046274; lignin catabolic process; Biological Process GO:0048046; apoplast; Cellular Component GO:0055114; oxidation-reduction process; Biological Process	hypothetical protein; K00423 L-ascorbate oxidase [EC:1.10.3.3]
Pa1	4587035	Pm000757	NA	NA	NA	NA	hypothetical protein; K11671 nuclear factor related to kappa-B-binding protein
Pa1	4907216	Pm000803	6	IPR001014; Ribosomal protein L23/L25, conserved site IPR005633; Ribosomal protein L23/L25, N-terminal IPR012677; Nucleotide-binding, alpha-beta plait IPR012678; Ribosomal protein L23/L15e IPR013025; Ribosomal protein L25/L23 IPR019985; Ribosomal protein L23	6	GO:0000166; nucleotide binding; Molecular Function GO:0003723; RNA binding; Molecular Function GO:0003735; structural constituent of ribosome; Molecular Function GO:0005622; intracellular; Cellular Component GO:0005840; ribosome; Cellular Component GO:0006412; translation; Biological Process	hypothetical protein; K02893 large subunit ribosomal protein L23Ae
Pa1	4910207	Pm000804	3	IPR001841; Zinc finger, RING-type IPR013083; Zinc finger, RING/FYVE/PHD-type IPR018957; Zinc finger, C3HC4 RING-type	2	GO:0005515; protein binding; Molecular Function GO:0008270; zinc ion binding; Molecular Function	zgc:158807; K11982 E3 ubiquitin-protein ligase RNF115/126 [EC:6.3.2.19]
Pa1	4910361	Pm000804	3	IPR001841; Zinc finger, RING-type IPR013083; Zinc finger, RING/FYVE/PHD-type IPR018957; Zinc finger, C3HC4 RING-type	2	GO:0005515; protein binding; Molecular Function GO:0008270; zinc ion binding; Molecular Function	zgc:158807; K11982 E3 ubiquitin-protein ligase RNF115/126 [EC:6.3.2.19]
Pa1	4927912	Pm000806	4	IPR000425; Major intrinsic protein IPR012269; Aquaporin IPR022357; Major intrinsic protein, conserved site IPR023271; Aquaporin-like	5	GO:0005215; transporter activity; Molecular Function GO:0006810; transport; Biological Process GO:0016020; membrane; Cellular Component GO:0016021; integral to membrane; Cellular Component GO:0055085; transmembrane transport; Biological Process	TIP1;3; TIP1;3 (TONOPLAST INTRINSIC PROTEIN 1;3); urea transmembrane transporter/ water channel; K09873 aquaporin TIP
Pa1	4927912	Pm000807	NA	NA	NA	NA	NA
Pa1	4944457	Pm000809	6	IPR001005; SANT domain, DNA binding IPR009057; Homeodomain-like IPR012287; Homeodomain-related IPR014778; Myb, DNA-binding IPR015495; Myb transcription factor IPR017930; Transcription regulator HTH, Myb-type, DNA-binding	3	GO:0003677; DNA binding; Molecular Function GO:0005515; protein binding; Molecular Function GO:0045449; regulation of transcription; Biological Process	similar to MYB transcription factor MYB139; K09422 myb proto-oncogene protein, plant
Pa1	4944457	Pm000810	3	IPR001841; Zinc finger, RING-type IPR013083; Zinc finger, RING/FYVE/PHD-type IPR018957; Zinc finger, C3HC4 RING-type	2	GO:0005515; protein binding; Molecular Function GO:0008270; zinc ion binding; Molecular Function	Os03g0351800; K11982 E3 ubiquitin-protein ligase RNF115/126 [EC:6.3.2.19]
Pa1	4944457	Pm000809	6	IPR001005; SANT domain, DNA binding IPR009057; Homeodomain-like IPR012287; Homeodomain-related IPR014778; Myb, DNA-binding IPR015495; Myb transcription factor IPR017930; Transcription regulator HTH, Myb-type, DNA-binding	3	GO:0003677; DNA binding; Molecular Function GO:0005515; protein binding; Molecular Function GO:0045449; regulation of transcription; Biological Process	similar to MYB transcription factor MYB139; K09422 myb proto-oncogene protein, plant
Pa1	4944457	Pm000810	3	IPR001841; Zinc finger, RING-type IPR013083; Zinc finger, RING/FYVE/PHD-type IPR018957; Zinc finger, C3HC4 RING-type	2	GO:0005515; protein binding; Molecular Function GO:0008270; zinc ion binding; Molecular Function	Os03g0351800; K11982 E3 ubiquitin-protein ligase RNF115/126 [EC:6.3.2.19]
Pa1	5019895	Pm000821	2	IPR002885; Pentatricopeptide repeat IPR011990; Tetratricopeptide-like helical	1	GO:0005488; binding; Molecular Function	Cell division protein ftsH, putative (EC:3.6.4.3); K03798 cell division protease FtsH [EC:3.4.24.-]
Pa1	5019895	Pm000822	3	IPR000558; Histone H2B IPR007125; Histone core IPR009072; Histone-fold	4	GO:0000786; nucleosome; Cellular Component GO:0003677; DNA binding; Molecular Function GO:0005634; nucleus; Cellular Component GO:0006334; nucleosome assembly; Biological Process	HTB903; histone 2; K11252 histone H2B
Pa1	5020799	Pm000822	3	IPR000558; Histone H2B IPR007125; Histone core IPR009072; Histone-fold	4	GO:0000786; nucleosome; Cellular Component GO:0003677; DNA binding; Molecular Function GO:0005634; nucleus; Cellular Component GO:0006334; nucleosome assembly; Biological Process	HTB903; histone 2; K11252 histone H2B
Pa1	5020799	Pm000823	NA	NA	NA	NA	NA
Pa1	5264726	Pm000867	3	IPR001841; Zinc finger, RING-type IPR002110; Ankyrin repeat IPR020683; Ankyrin repeat-containing domain	2	GO:0005515; protein binding; Molecular Function GO:0008270; zinc ion binding; Molecular Function	GE14529 gene product from transcript GE14529-RA; K10380 ankyrin
Pa1	5321090	Pm000875	1	IPR022212; Protein of unknown function DUF3741	NA	NA	NA
Pa1	5336157	Pm000879	2	IPR002885; Pentatricopeptide repeat IPR011990; Tetratricopeptide-like helical	1	GO:0005488; binding; Molecular Function	NA
Pa1	5336157	Pm000880	1	IPR003397; Mitochondrial inner membrane translocase complex, subunit Tim17/22	3	GO:0005743; mitochondrial inner membrane; Cellular Component GO:0008565; protein transporter activity; Molecular Function GO:0015031; protein transport; Biological Process	NA
Pa1	5397283	Pm000895	3	IPR000652; Triosephosphate isomerase IPR013785; Aldolase-type TIM barrel IPR020861; Triosephosphate isomerase, active site	3	GO:0003824; catalytic activity; Molecular Function GO:0004807; triose-phosphate isomerase activity; Molecular Function GO:0008152; metabolic process; Biological Process	hypothetical protein LOC100248352; K01803 triosephosphate isomerase (TIM) [EC:5.3.1.1]
Pa1	5397283	Pm000895	3	IPR000652; Triosephosphate isomerase IPR013785; Aldolase-type TIM barrel IPR020861; Triosephosphate isomerase, active site	3	GO:0003824; catalytic activity; Molecular Function GO:0004807; triose-phosphate isomerase activity; Molecular Function GO:0008152; metabolic process; Biological Process	hypothetical protein LOC100248352; K01803 triosephosphate isomerase (TIM) [EC:5.3.1.1]
Pa1	5452850	Pm000902	NA	NA	NA	NA	NA
Pa1	5452850	Pm000903	NA	NA	NA	NA	NA
Pa1	5468964	Pm000904	NA	NA	NA	NA	NA
Pa1	5468964	Pm000905	1	IPR000477; Reverse transcriptase	3	GO:0003723; RNA binding; Molecular Function GO:0003964; RNA-directed DNA polymerase activity; Molecular Function GO:0006278; RNA-dependent DNA replication; Biological Process	hypothetical protein LOC100261060; K13148 integrator complex subunit 11 [EC:3.1.27.-]
Pa1	5614185	Pm000922	1	IPR015965; tRNA ligase, phosphodiesterase, fungi	3	GO:0003972; RNA ligase (ATP) activity; Molecular Function GO:0005524; ATP binding; Molecular Function GO:0006388; tRNA splicing, via endonucleolytic cleavage and ligation; Biological Process	NA
Pa1	5782588	Pm000943	2	IPR001666; Phosphatidylinositol transfer protein IPR023393; START-like domain	2	GO:0005622; intracellular; Cellular Component GO:0006810; transport; Biological Process	INPP5K; inositol polyphosphate-5-phosphatase K; K01106 inositol-1,4,5-trisphosphate 5-phosphatase [EC:3.1.3.56]
Pa1	5782588	Pm000944	2	IPR007087; Zinc finger, C2H2-type IPR015880; Zinc finger, C2H2-like	2	GO:0005622; intracellular; Cellular Component GO:0008270; zinc ion binding; Molecular Function	NA
Pa1	5816312	Pm000948	2	IPR002885; Pentatricopeptide repeat IPR011990; Tetratricopeptide-like helical	1	GO:0005488; binding; Molecular Function	Cell division protein ftsH, putative (EC:3.6.4.3); K03798 cell division protease FtsH [EC:3.4.24.-]
Pa1	5816312	Pm000949	3	IPR003439; ABC transporter-like IPR003593; ATPase, AAA+ type, core IPR017871; ABC transporter, conserved site	4	GO:0000166; nucleotide binding; Molecular Function GO:0005524; ATP binding; Molecular Function GO:0016887; ATPase activity; Molecular Function GO:0017111; nucleoside-triphosphatase activity; Molecular Function	abc transporter; K05648 ATP-binding cassette, subfamily A (ABC1), member 5
Pa1	5816312	Pm000948	2	IPR002885; Pentatricopeptide repeat IPR011990; Tetratricopeptide-like helical	1	GO:0005488; binding; Molecular Function	Cell division protein ftsH, putative (EC:3.6.4.3); K03798 cell division protease FtsH [EC:3.4.24.-]
Pa1	5816312	Pm000949	3	IPR003439; ABC transporter-like IPR003593; ATPase, AAA+ type, core IPR017871; ABC transporter, conserved site	4	GO:0000166; nucleotide binding; Molecular Function GO:0005524; ATP binding; Molecular Function GO:0016887; ATPase activity; Molecular Function GO:0017111; nucleoside-triphosphatase activity; Molecular Function	abc transporter; K05648 ATP-binding cassette, subfamily A (ABC1), member 5
Pa1	5822932	Pm000949	3	IPR003439; ABC transporter-like IPR003593; ATPase, AAA+ type, core IPR017871; ABC transporter, conserved site	4	GO:0000166; nucleotide binding; Molecular Function GO:0005524; ATP binding; Molecular Function GO:0016887; ATPase activity; Molecular Function GO:0017111; nucleoside-triphosphatase activity; Molecular Function	abc transporter; K05648 ATP-binding cassette, subfamily A (ABC1), member 5
Pa1	5822932	Pm000950	4	IPR001810; F-box domain, cyclin-like IPR013187; F-box associated domain, type 3 IPR017451; F-box associated interaction domain IPR022364; F-box domain, Skp2-like	1	GO:0005515; protein binding; Molecular Function	hypothetical protein LOC100252654; K10302 F-box protein 22
Pa1	5828288	Pm000951	2	IPR013187; F-box associated domain, type 3 IPR017451; F-box associated interaction domain	NA	NA	hypothetical protein LOC100252654; K10302 F-box protein 22
Pa1	5828288	Pm000952	3	IPR013187; F-box associated domain, type 3 IPR017451; F-box associated interaction domain IPR022364; F-box domain, Skp2-like	NA	NA	hypothetical protein LOC100252654; K10302 F-box protein 22
Pa1	5835600	Pm000952	3	IPR013187; F-box associated domain, type 3 IPR017451; F-box associated interaction domain IPR022364; F-box domain, Skp2-like	NA	NA	hypothetical protein LOC100252654; K10302 F-box protein 22
Pa1	5835600	Pm000953	3	IPR006677; tRNA intron endonuclease, catalytic domain-like IPR006678; tRNA intron endonuclease, N-terminal IPR011856; Endonuclease TnsA, N-terminal/resolvase Hjc/tRNA endonuclease, C-terminal	4	GO:0000213; tRNA-intron endonuclease activity; Molecular Function GO:0003676; nucleic acid binding; Molecular Function GO:0004518; nuclease activity; Molecular Function GO:0006388; tRNA splicing, via endonucleolytic cleavage and ligation; Biological Process	tRNA-splicing endonuclease subunit Sen2-2, putative (EC:3.1.27.9); K01170 tRNA-intron endonuclease [EC:3.1.27.9]
Pa1	6253182	Pm001000	2	IPR000727; Target SNARE coiled-coil domain IPR006012; Syntaxin/epimorphin, conserved site	4	GO:0005484; SNAP receptor activity; Molecular Function GO:0005515; protein binding; Molecular Function GO:0006886; intracellular protein transport; Biological Process GO:0016020; membrane; Cellular Component	SYP71; SYP71 (SYNTAXIN OF PLANTS 71); protein transporter; K08506 syntaxin of plants SYP7
Pa1	6267050	Pm001001	1	IPR003441; No apical meristem (NAM) protein	2	GO:0003677; DNA binding; Molecular Function GO:0045449; regulation of transcription; Biological Process	NA
Pa1	6267050	Pm001002	4	IPR007087; Zinc finger, C2H2-type IPR013087; Zinc finger, C2H2-type/integrase, DNA-binding IPR015880; Zinc finger, C2H2-like IPR022755; Zinc finger, double-stranded RNA binding	3	GO:0003676; nucleic acid binding; Molecular Function GO:0005622; intracellular; Cellular Component GO:0008270; zinc ion binding; Molecular Function	hypothetical protein; K09202 regulatory protein SWI5
Pa1	6267050	Pm001001	1	IPR003441; No apical meristem (NAM) protein	2	GO:0003677; DNA binding; Molecular Function GO:0045449; regulation of transcription; Biological Process	NA
Pa1	6267050	Pm001002	4	IPR007087; Zinc finger, C2H2-type IPR013087; Zinc finger, C2H2-type/integrase, DNA-binding IPR015880; Zinc finger, C2H2-like IPR022755; Zinc finger, double-stranded RNA binding	3	GO:0003676; nucleic acid binding; Molecular Function GO:0005622; intracellular; Cellular Component GO:0008270; zinc ion binding; Molecular Function	hypothetical protein; K09202 regulatory protein SWI5
Pa1	6369239	Pm001014	1	IPR009646; Root cap	NA	NA	similar to NUP214 protein; K14317 nuclear pore complex protein Nup214
Pa1	6369239	Pm001015	2	IPR002161; Glutamine amidotransferase subunit PdxT IPR021196; PdxT/SNO family, conserved site	NA	NA	hypothetical protein LOC100267348; K08681 glutamine amidotransferase [EC:2.6.-.-]
Pa1	6409574	Pm001019	4	IPR000504; RNA recognition motif domain IPR000571; Zinc finger, CCCH-type IPR010280; (Uracil-5)-methyltransferase IPR012677; Nucleotide-binding, alpha-beta plait	5	GO:0000166; nucleotide binding; Molecular Function GO:0003676; nucleic acid binding; Molecular Function GO:0006396; RNA processing; Biological Process GO:0008173; RNA methyltransferase activity; Molecular Function GO:0008270; zinc ion binding; Molecular Function	209.t00015; RNA methyltransferase; K00599 [EC:2.1.1.-]
Pa1	6457081	Pm001028	5	IPR000719; Protein kinase, catalytic domain IPR001245; Serine-threonine/tyrosine-protein kinase IPR002290; Serine/threonine-protein kinase domain IPR011009; Protein kinase-like domain IPR020635; Tyrosine-protein kinase, catalytic domain	4	GO:0004672; protein kinase activity; Molecular Function GO:0004674; protein serine/threonine kinase activity; Molecular Function GO:0005524; ATP binding; Molecular Function GO:0006468; protein phosphorylation; Biological Process	hypothetical protein LOC100252647; K13415 protein brassinosteroid insensitive 1 [EC:2.7.10.1 2.7.11.1]
Pa1	6530160	Pm001037	6	IPR001356; Homeobox IPR002913; Lipid-binding START IPR009057; Homeodomain-like IPR012287; Homeodomain-related IPR013978; MEKHLA IPR023393; START-like domain	6	GO:0003677; DNA binding; Molecular Function GO:0003700; sequence-specific DNA binding transcription factor activity; Molecular Function GO:0005515; protein binding; Molecular Function GO:0006355; regulation of transcription, DNA-dependent; Biological Process GO:0043565; sequence-specific DNA binding; Molecular Function GO:0045449; regulation of transcription; Biological Process	REV; REV (REVOLUTA); DNA binding / lipid binding / transcription factor; K09338 homeobox-leucine zipper protein
Pa1	6530160	Pm001037	6	IPR001356; Homeobox IPR002913; Lipid-binding START IPR009057; Homeodomain-like IPR012287; Homeodomain-related IPR013978; MEKHLA IPR023393; START-like domain	6	GO:0003677; DNA binding; Molecular Function GO:0003700; sequence-specific DNA binding transcription factor activity; Molecular Function GO:0005515; protein binding; Molecular Function GO:0006355; regulation of transcription, DNA-dependent; Biological Process GO:0043565; sequence-specific DNA binding; Molecular Function GO:0045449; regulation of transcription; Biological Process	REV; REV (REVOLUTA); DNA binding / lipid binding / transcription factor; K09338 homeobox-leucine zipper protein
Pa1	6551157	Pm001039	1	IPR003441; No apical meristem (NAM) protein	2	GO:0003677; DNA binding; Molecular Function GO:0045449; regulation of transcription; Biological Process	NA
Pa1	6551157	Pm001040	2	IPR001173; Glycosyl transferase, family 2 IPR007877; Protein of unknown function DUF707	NA	NA	hypothetical protein; K03028 26S proteasome regulatory subunit N1
Pa1	6551199	Pm001039	1	IPR003441; No apical meristem (NAM) protein	2	GO:0003677; DNA binding; Molecular Function GO:0045449; regulation of transcription; Biological Process	NA
Pa1	6551199	Pm001040	2	IPR001173; Glycosyl transferase, family 2 IPR007877; Protein of unknown function DUF707	NA	NA	hypothetical protein; K03028 26S proteasome regulatory subunit N1
Pa1	6648531	Pm001047	1	IPR002035; von Willebrand factor, type A	1	GO:0005515; protein binding; Molecular Function	similar to calcium channel, voltage-dependent, alpha 2/delta subunit 4; K04861 voltage-dependent calcium channel alpha-2/delta-4
Pa1	6648531	Pm001048	3	IPR001106; Phenylalanine/histidine ammonia-lyase IPR008948; L-Aspartase-like IPR023144; Phenylalanine ammonia-lyase, shielding domain	3	GO:0003824; catalytic activity; Molecular Function GO:0009058; biosynthetic process; Biological Process GO:0016841; ammonia-lyase activity; Molecular Function	hypothetical protein LOC100241575; K10775 phenylalanine ammonia-lyase [EC:4.3.1.24]
Pa1	6648531	Pm001047	1	IPR002035; von Willebrand factor, type A	1	GO:0005515; protein binding; Molecular Function	similar to calcium channel, voltage-dependent, alpha 2/delta subunit 4; K04861 voltage-dependent calcium channel alpha-2/delta-4
Pa1	6648531	Pm001048	3	IPR001106; Phenylalanine/histidine ammonia-lyase IPR008948; L-Aspartase-like IPR023144; Phenylalanine ammonia-lyase, shielding domain	3	GO:0003824; catalytic activity; Molecular Function GO:0009058; biosynthetic process; Biological Process GO:0016841; ammonia-lyase activity; Molecular Function	hypothetical protein LOC100241575; K10775 phenylalanine ammonia-lyase [EC:4.3.1.24]
Pa1	6687874	Pm001050	NA	NA	NA	NA	NA
Pa1	6727751	Pm001055	3	IPR001148; Carbonic anhydrase, alpha-class, catalytic domain IPR018338; Carbonic anhydrase, alpha-class, conserved site IPR023561; Carbonic anhydrase, alpha-class	3	GO:0004089; carbonate dehydratase activity; Molecular Function GO:0006730; one-carbon metabolic process; Biological Process GO:0008270; zinc ion binding; Molecular Function	carbonic anhydrase, putative (EC:4.2.1.1); K01674 carbonic anhydrase [EC:4.2.1.1]
Pa1	6727751	Pm001056	NA	NA	NA	NA	NA
Pa1	6727751	Pm001055	3	IPR001148; Carbonic anhydrase, alpha-class, catalytic domain IPR018338; Carbonic anhydrase, alpha-class, conserved site IPR023561; Carbonic anhydrase, alpha-class	3	GO:0004089; carbonate dehydratase activity; Molecular Function GO:0006730; one-carbon metabolic process; Biological Process GO:0008270; zinc ion binding; Molecular Function	carbonic anhydrase, putative (EC:4.2.1.1); K01674 carbonic anhydrase [EC:4.2.1.1]
Pa1	6727751	Pm001056	NA	NA	NA	NA	NA
Pa1	6774485	Pm001058	1	IPR005061; Domain of unknown function DUF292, eukaryotic	NA	NA	hypothetical protein; K03453 bile acid:Na+ symporter, BASS family
Pa1	6971638	Pm001082	NA	NA	NA	NA	NA
Pa1	7473792	Pm001152	2	IPR010369; Protein of unknown function DUF966 IPR021182; Uncharacterised conserved protein UCP031043	NA	NA	NA
Pa1	7582009	Pm001163	5	IPR001650; Helicase, C-terminal IPR011545; DNA/RNA helicase, DEAD/DEAH box type, N-terminal IPR012961; DSH, C-terminal IPR014001; DEAD-like helicase IPR016438; RNA helicase, ATP-dependent, SK12/DOB1	6	GO:0003676; nucleic acid binding; Molecular Function GO:0004386; helicase activity; Molecular Function GO:0005524; ATP binding; Molecular Function GO:0008026; ATP-dependent helicase activity; Molecular Function GO:0016817; hydrolase activity, acting on acid anhydrides; Molecular Function GO:0016818; hydrolase activity, acting on acid anhydrides, in phosphorus-containing anhydrides; Molecular Func…	hypothetical protein; K12598 ATP-dependent RNA helicase DOB1 [EC:3.6.4.13]
Pa1	7715388	Pm001179	2	IPR019514; Protein of unknown function DUF2451, C-terminal IPR019515; Vacuolar protein sorting-associated protein 54	NA	NA	NA
Pa1	7718865	Pm001179	2	IPR019514; Protein of unknown function DUF2451, C-terminal IPR019515; Vacuolar protein sorting-associated protein 54	NA	NA	NA
Pa1	7718865	Pm001180	3	IPR001680; WD40 repeat IPR015943; WD40/YVTN repeat-like-containing domain IPR019781; WD40 repeat, subgroup	1	GO:0005515; protein binding; Molecular Function	NA
Pa1	7789696	Pm001185	2	IPR007849; ATPase assembly factor ATP10, mitochondria IPR008758; Peptidase S28	4	GO:0005743; mitochondrial inner membrane; Cellular Component GO:0006508; proteolysis; Biological Process GO:0008236; serine-type peptidase activity; Molecular Function GO:0033615; mitochondrial proton-transporting ATP synthase complex assembly; Biological Process	Lysosomal Pro-X carboxypeptidase, putative (EC:3.4.16.2); K01285 lysosomal Pro-X carboxypeptidase [EC:3.4.16.2]
Pa1	7789696	Pm001186	4	IPR003100; Argonaute/Dicer protein, PAZ IPR003165; Stem cell self-renewal protein Piwi IPR012337; Ribonuclease H-like IPR014811; Domain of unknown function DUF1785	2	GO:0003676; nucleic acid binding; Molecular Function GO:0005515; protein binding; Molecular Function	AGO5; AGO5 (ARGONAUTE 5); nucleic acid binding; K11596 argonaute
Pa1	7806274	Pm001186	4	IPR003100; Argonaute/Dicer protein, PAZ IPR003165; Stem cell self-renewal protein Piwi IPR012337; Ribonuclease H-like IPR014811; Domain of unknown function DUF1785	2	GO:0003676; nucleic acid binding; Molecular Function GO:0005515; protein binding; Molecular Function	AGO5; AGO5 (ARGONAUTE 5); nucleic acid binding; K11596 argonaute
Pa1	7806387	Pm001186	4	IPR003100; Argonaute/Dicer protein, PAZ IPR003165; Stem cell self-renewal protein Piwi IPR012337; Ribonuclease H-like IPR014811; Domain of unknown function DUF1785	2	GO:0003676; nucleic acid binding; Molecular Function GO:0005515; protein binding; Molecular Function	AGO5; AGO5 (ARGONAUTE 5); nucleic acid binding; K11596 argonaute
Pa1	7807129	Pm001186	4	IPR003100; Argonaute/Dicer protein, PAZ IPR003165; Stem cell self-renewal protein Piwi IPR012337; Ribonuclease H-like IPR014811; Domain of unknown function DUF1785	2	GO:0003676; nucleic acid binding; Molecular Function GO:0005515; protein binding; Molecular Function	AGO5; AGO5 (ARGONAUTE 5); nucleic acid binding; K11596 argonaute
Pa1	7807129	Pm001186	4	IPR003100; Argonaute/Dicer protein, PAZ IPR003165; Stem cell self-renewal protein Piwi IPR012337; Ribonuclease H-like IPR014811; Domain of unknown function DUF1785	2	GO:0003676; nucleic acid binding; Molecular Function GO:0005515; protein binding; Molecular Function	AGO5; AGO5 (ARGONAUTE 5); nucleic acid binding; K11596 argonaute
Pa1	8000936	Pm001209	2	IPR001563; Peptidase S10, serine carboxypeptidase IPR002885; Pentatricopeptide repeat	2	GO:0004185; serine-type carboxypeptidase activity; Molecular Function GO:0006508; proteolysis; Biological Process	hypothetical protein; K13289 cathepsin A (carboxypeptidase C) [EC:3.4.16.5]
Pa1	8000936	Pm001210	10	IPR002553; Clathrin/coatomer adaptor, adaptin-like, N-terminal IPR003164; Clathrin adaptor, alpha-adaptin, appendage, C-terminal subdomain IPR008152; Clathrin adaptor, alpha/beta/gamma-adaptin, appendage, Ig-like subdomain IPR009028; Clathrin/coatomer adaptor, adaptin-like, appendage, C-terminal subdomain IPR011989; Armadillo-like helical IPR013038; Clathrin adaptor, alpha-adaptin, appendage, Ig-…	8	GO:0005488; binding; Molecular Function GO:0006886; intracellular protein transport; Biological Process GO:0008565; protein transporter activity; Molecular Function GO:0015031; protein transport; Biological Process GO:0016020; membrane; Cellular Component GO:0016192; vesicle-mediated transport; Biological Process GO:0030117; membrane coat; Cellular Component GO:0030131; clathrin adaptor complex; …	hypothetical protein LOC100241344; K11824 AP-2 complex subunit alpha
Pa1	8192488	Pm001225	1	IPR003409; MORN motif	NA	NA	NA
Pa1	8337132	Pm001245	1	IPR008586; Protein of unknown function DUF868, plant	NA	NA	NA
Pa1	8337132	Pm001245	1	IPR008586; Protein of unknown function DUF868, plant	NA	NA	NA
Pa1	8339012	Pm001245	1	IPR008586; Protein of unknown function DUF868, plant	NA	NA	NA
Pa1	8339012	Pm001246	2	IPR000741; Fructose-bisphosphate aldolase, class-I IPR013785; Aldolase-type TIM barrel	4	GO:0003824; catalytic activity; Molecular Function GO:0004332; fructose-bisphosphate aldolase activity; Molecular Function GO:0006096; glycolysis; Biological Process GO:0008152; metabolic process; Biological Process	fructose-bisphosphate aldolase (EC:4.1.2.13); K01623 fructose-bisphosphate aldolase, class I [EC:4.1.2.13]
Pa1	8387292	Pm001251	3	IPR001128; Cytochrome P450 IPR002401; Cytochrome P450, E-class, group I IPR017972; Cytochrome P450, conserved site	5	GO:0004497; monooxygenase activity; Molecular Function GO:0005506; iron ion binding; Molecular Function GO:0009055; electron carrier activity; Molecular Function GO:0020037; heme binding; Molecular Function GO:0055114; oxidation-reduction process; Biological Process	cytochrome P450, putative (EC:1.14.13.79); K09843 (+)-abscisic acid 8'-hydroxylase [EC:1.14.13.93]
Pa1	8465540	Pm001262	3	IPR003439; ABC transporter-like IPR003593; ATPase, AAA+ type, core IPR013525; ABC-2 type transporter	5	GO:0000166; nucleotide binding; Molecular Function GO:0005524; ATP binding; Molecular Function GO:0016020; membrane; Cellular Component GO:0016887; ATPase activity; Molecular Function GO:0017111; nucleoside-triphosphatase activity; Molecular Function	ABC multidrug transporter (EC:3.6.3.-); K01552 [EC:3.6.3.-]
Pa1	9152665	Pm001334	3	IPR006895; Zinc finger, Sec23/Sec24-type IPR006896; Sec23/Sec24, trunk domain IPR006900; Sec23/Sec24, helical domain	4	GO:0006886; intracellular protein transport; Biological Process GO:0006888; ER to Golgi vesicle-mediated transport; Biological Process GO:0008270; zinc ion binding; Molecular Function GO:0030127; COPII vesicle coat; Cellular Component	SEC24A; SEC24 family, member A (S. cerevisiae); K14007 protein transport protein SEC24
Pa1	9254421	Pm001341	10	IPR000719; Protein kinase, catalytic domain IPR001245; Serine-threonine/tyrosine-protein kinase IPR001611; Leucine-rich repeat IPR002290; Serine/threonine-protein kinase domain IPR003591; Leucine-rich repeat, typical subtype IPR008271; Serine/threonine-protein kinase, active site IPR011009; Protein kinase-like domain IPR017441; Protein kinase, ATP binding site IPR020635; Tyrosine-protein kinase, …	5	GO:0004672; protein kinase activity; Molecular Function GO:0004674; protein serine/threonine kinase activity; Molecular Function GO:0005515; protein binding; Molecular Function GO:0005524; ATP binding; Molecular Function GO:0006468; protein phosphorylation; Biological Process	BAK1; BAK1 (BRI1-ASSOCIATED RECEPTOR KINASE); kinase/ protein binding / protein heterodimerization/ protein serine/threonine kinase; K13416 brassinosteroid insensitive 1-associated receptor kinase 1 [EC:2.7.10.1 2.7.11.1]
Pa1	9268298	Pm001343	5	IPR002547; tRNA-binding domain IPR002885; Pentatricopeptide repeat IPR011990; Tetratricopeptide-like helical IPR012340; Nucleic acid-binding, OB-fold IPR016027; Nucleic acid-binding, OB-fold-like	2	GO:0000049; tRNA binding; Molecular Function GO:0005488; binding; Molecular Function	Cell division protein ftsH, putative (EC:3.6.4.3); K03798 cell division protease FtsH [EC:3.4.24.-]
Pa1	9268298	Pm001344	2	IPR001128; Cytochrome P450 IPR002401; Cytochrome P450, E-class, group I	5	GO:0004497; monooxygenase activity; Molecular Function GO:0005506; iron ion binding; Molecular Function GO:0009055; electron carrier activity; Molecular Function GO:0020037; heme binding; Molecular Function GO:0055114; oxidation-reduction process; Biological Process	CYP94D2; electron carrier/ heme binding / iron ion binding / monooxygenase/ oxygen binding; K00517 [EC:1.14.-.-]
Pa1	9566798	Pm001370	5	IPR001357; BRCT IPR004102; Poly(ADP-ribose) polymerase, regulatory domain IPR008893; WGR domain IPR012317; Poly(ADP-ribose) polymerase, catalytic domain IPR012982; PADR1	4	GO:0003950; NAD+ ADP-ribosyltransferase activity; Molecular Function GO:0005622; intracellular; Cellular Component GO:0005634; nucleus; Cellular Component GO:0006471; protein ADP-ribosylation; Biological Process	poly [ADP-ribose] polymerase, putative (EC:1.3.1.74); K10798 poly [ADP-ribose] polymerase [EC:2.4.2.30]
Pa1	9706685	Pm001388	NA	NA	NA	NA	hypothetical protein; K02116 ATP synthase protein I
Pa1	9706685	Pm001389	3	IPR008710; Nicastrin IPR016574; Nicalin IPR018247; EF-Hand 1, calcium-binding site	4	GO:0009966; regulation of signal transduction; Biological Process GO:0016020; membrane; Cellular Component GO:0016021; integral to membrane; Cellular Component GO:0016485; protein processing; Biological Process	NA
Pa1	10325222	Pm001461	NA	NA	NA	NA	NA
Pa1	10325222	Pm001462	1	IPR020683; Ankyrin repeat-containing domain	NA	NA	NA
Pa1	10953289	Pm001521	4	IPR003613; U box domain IPR011989; Armadillo-like helical IPR013083; Zinc finger, RING/FYVE/PHD-type IPR016024; Armadillo-type fold	4	GO:0000151; ubiquitin ligase complex; Cellular Component GO:0004842; ubiquitin-protein ligase activity; Molecular Function GO:0005488; binding; Molecular Function GO:0016567; protein ubiquitination; Biological Process	NA
Pa1	11115830	Pm001534	NA	NA	NA	NA	NA
Pa1	11115830	Pm001535	NA	NA	NA	NA	NA
Pa1	11541338	Pm001580	1	IPR010666; Zinc finger, GRF-type	1	GO:0008270; zinc ion binding; Molecular Function	NA
Pa1	11826151	Pm001616	NA	NA	NA	NA	NA
Pa1	11826151	Pm001617	NA	NA	NA	NA	NA
Pa1	11844567	Pm001619	1	IPR001611; Leucine-rich repeat	1	GO:0005515; protein binding; Molecular Function	ATP binding / protein binding; K06685 maintenance of ploidy protein MOB1 (MPS1 binder 1)
Pa1	11844567	Pm001620	1	IPR018619; Hyccin	NA	NA	NA
Pa1	11889179	Pm001624	6	IPR000433; Zinc finger, ZZ-type IPR002048; Calcium-binding EF-hand IPR011992; EF-hand-like domain IPR018247; EF-Hand 1, calcium-binding site IPR018248; EF-hand IPR018249; EF-HAND 2	2	GO:0005509; calcium ion binding; Molecular Function GO:0008270; zinc ion binding; Molecular Function	NA
Pa1	11889179	Pm001625	NA	NA	NA	NA	NA
Pa1	12028632	Pm001643	NA	NA	NA	NA	NA
Pa1	12028632	Pm001644	NA	NA	NA	NA	NA
Pa1	12108093	Pm001650	4	IPR002194; Chaperonin TCP-1, conserved site IPR002423; Chaperonin Cpn60/TCP-1 IPR012720; T-complex protein 1, eta subunit IPR017998; Chaperone, tailless complex polypeptide 1	4	GO:0005524; ATP binding; Molecular Function GO:0006457; protein folding; Biological Process GO:0044267; cellular protein metabolic process; Biological Process GO:0051082; unfolded protein binding; Molecular Function	hypothetical protein LOC100245611; K09499 T-complex protein 1 subunit eta
Pa1	12108093	Pm001651	NA	NA	NA	NA	NA
Pa1	12325042	Pm001666	3	IPR006607; Protein of unknown function DM15 IPR006630; RNA-binding protein Lupus La IPR011991; Winged helix-turn-helix transcription repressor DNA-binding	NA	NA	ssb, wu:fb17f11, zgc:55588; Sjogren syndrome antigen B (autoantigen La); K11090 lupus La protein
Pa1	12325042	Pm001667	NA	NA	NA	NA	NA
Pa1	12328527	Pm001666	3	IPR006607; Protein of unknown function DM15 IPR006630; RNA-binding protein Lupus La IPR011991; Winged helix-turn-helix transcription repressor DNA-binding	NA	NA	ssb, wu:fb17f11, zgc:55588; Sjogren syndrome antigen B (autoantigen La); K11090 lupus La protein
Pa1	12328527	Pm001667	NA	NA	NA	NA	NA
Pa1	12711571	Pm001706	1	IPR000571; Zinc finger, CCCH-type	2	GO:0003676; nucleic acid binding; Molecular Function GO:0008270; zinc ion binding; Molecular Function	NA
Pa1	12711571	Pm001707	2	IPR001092; Helix-loop-helix DNA-binding domain IPR011598; Helix-loop-helix DNA-binding	3	GO:0005634; nucleus; Cellular Component GO:0030528; transcription regulator activity; Molecular Function GO:0045449; regulation of transcription; Biological Process	basic helix-loop-helix (bHLH) family protein; K10863 aprataxin [EC:3.-.-.-]
Pa1	12711626	Pm001706	1	IPR000571; Zinc finger, CCCH-type	2	GO:0003676; nucleic acid binding; Molecular Function GO:0008270; zinc ion binding; Molecular Function	NA
Pa1	12711626	Pm001707	2	IPR001092; Helix-loop-helix DNA-binding domain IPR011598; Helix-loop-helix DNA-binding	3	GO:0005634; nucleus; Cellular Component GO:0030528; transcription regulator activity; Molecular Function GO:0045449; regulation of transcription; Biological Process	basic helix-loop-helix (bHLH) family protein; K10863 aprataxin [EC:3.-.-.-]
Pa1	12863130	Pm001721	7	IPR001650; Helicase, C-terminal IPR002464; DNA/RNA helicase, ATP-dependent, DEAH-box type, conserved site IPR007502; Helicase-associated domain IPR011545; DNA/RNA helicase, DEAD/DEAH box type, N-terminal IPR011709; Domain of unknown function DUF1605 IPR014001; DEAD-like helicase IPR014014; RNA helicase, DEAD-box type, Q motif	4	GO:0003676; nucleic acid binding; Molecular Function GO:0004386; helicase activity; Molecular Function GO:0005524; ATP binding; Molecular Function GO:0008026; ATP-dependent helicase activity; Molecular Function	similar to EMB2733/ESP3 (EMBRYO DEFECTIVE 2733); ATP-dependent RNA helicase; K12813 pre-mRNA-splicing factor ATP-dependent RNA helicase DHX16 [EC:3.6.4.13]
Pa1	13605372	Pm001794	NA	NA	NA	NA	NA
Pa1	13605372	Pm001795	NA	NA	NA	NA	NA
Pa1	13951264	Pm001822	NA	NA	NA	NA	NA
Pa1	14654231	Pm001893	NA	NA	NA	NA	NA
Pa1	14654231	Pm001894	NA	NA	NA	NA	NA
Pa1	14951714	Pm001922	1	IPR003690; Mitochodrial transcription termination factor-related	NA	NA	NA
Pa1	15004345	Pm001928	5	IPR004838; Aminotransferases, class-I, pyridoxal-phosphate-binding site IPR004839; Aminotransferase, class I/classII IPR015421; Pyridoxal phosphate-dependent transferase, major region, subdomain 1 IPR015422; Pyridoxal phosphate-dependent transferase, major region, subdomain 2 IPR015424; Pyridoxal phosphate-dependent transferase, major domain	4	GO:0003824; catalytic activity; Molecular Function GO:0009058; biosynthetic process; Biological Process GO:0016769; transferase activity, transferring nitrogenous groups; Molecular Function GO:0030170; pyridoxal phosphate binding; Molecular Function	hypothetical protein ; K12586 exosome complex component RRP43
Pa1	15327199	Pm001958	3	IPR002587; Myo-inositol-1-phosphate synthase IPR013021; Myo-inositol-1-phosphate synthase, GAPDH-like IPR016040; NAD(P)-binding domain	6	GO:0003824; catalytic activity; Molecular Function GO:0004512; inositol-3-phosphate synthase activity; Molecular Function GO:0005488; binding; Molecular Function GO:0006021; inositol biosynthetic process; Biological Process GO:0008152; metabolic process; Biological Process GO:0008654; phospholipid biosynthetic process; Biological Process	inositol-3-phosphate synthase (EC:5.5.1.4); K01858 myo-inositol-1-phosphate synthase [EC:5.5.1.4]
Pa1	15327199	Pm001959	2	IPR001024; Lipoxygenase, LH2 IPR008976; Lipase/lipooxygenase, PLAT/LH2	1	GO:0005515; protein binding; Molecular Function	NA
Pa1	15858631	Pm002022	1	IPR002213; UDP-glucuronosyl/UDP-glucosyltransferase	2	GO:0008152; metabolic process; Biological Process GO:0016758; transferase activity, transferring hexosyl groups; Molecular Function	hypothetical protein; K13030 cyanohydrin beta-glucosyltransferase [EC:2.4.1.85]
Pa1	15934432	Pm002034	1	IPR000101; Gamma-glutamyltranspeptidase	1	GO:0003840; gamma-glutamyltransferase activity; Molecular Function	hypothetical protein; K00681 gamma-glutamyltranspeptidase [EC:2.3.2.2]
Pa2	28925093	Pm007848	NA	NA	NA	NA	NA
Pa2	28925093	Pm007849	3	IPR000719; Protein kinase, catalytic domain IPR001245; Serine-threonine/tyrosine-protein kinase IPR011009; Protein kinase-like domain	3	GO:0004672; protein kinase activity; Molecular Function GO:0005524; ATP binding; Molecular Function GO:0006468; protein phosphorylation; Biological Process	ACR4; ACR4 (ARABIDOPSIS CRINKLY4); kinase/ transmembrane receptor protein kinase; K00924 [EC:2.7.1.-]
Pa2	30046493	Pm007986	NA	NA	NA	NA	NA
Pa2	30046493	Pm007987	4	IPR005835; Nucleotidyl transferase IPR005836; ADP-glucose pyrophosphorylase, conserved site IPR011004; Trimeric LpxA-like IPR011831; Glucose-1-phosphate adenylyltransferase	5	GO:0005978; glycogen biosynthetic process; Biological Process GO:0008878; glucose-1-phosphate adenylyltransferase activity; Molecular Function GO:0009058; biosynthetic process; Biological Process GO:0016740; transferase activity; Molecular Function GO:0016779; nucleotidyltransferase activity; Molecular Function	hypothetical protein LOC100263079; K00975 glucose-1-phosphate adenylyltransferase [EC:2.7.7.27]
Pa3	1157688	Pm009820	8	IPR000719; Protein kinase, catalytic domain IPR002290; Serine/threonine-protein kinase domain IPR002902; Gnk2-homologous domain IPR008271; Serine/threonine-protein kinase, active site IPR011009; Protein kinase-like domain IPR017441; Protein kinase, ATP binding site IPR017442; Serine/threonine-protein kinase-like domain IPR020635; Tyrosine-protein kinase, catalytic domain	4	GO:0004672; protein kinase activity; Molecular Function GO:0004674; protein serine/threonine kinase activity; Molecular Function GO:0005524; ATP binding; Molecular Function GO:0006468; protein phosphorylation; Biological Process	si606018d05; LOC100283091; K13430 serine/threonine-protein kinase PBS1 [EC:2.7.11.1]
Pa3	1157688	Pm009821	8	IPR000719; Protein kinase, catalytic domain IPR002290; Serine/threonine-protein kinase domain IPR002902; Gnk2-homologous domain IPR008271; Serine/threonine-protein kinase, active site IPR011009; Protein kinase-like domain IPR017441; Protein kinase, ATP binding site IPR017442; Serine/threonine-protein kinase-like domain IPR020635; Tyrosine-protein kinase, catalytic domain	4	GO:0004672; protein kinase activity; Molecular Function GO:0004674; protein serine/threonine kinase activity; Molecular Function GO:0005524; ATP binding; Molecular Function GO:0006468; protein phosphorylation; Biological Process	si606018d05; LOC100283091; K13430 serine/threonine-protein kinase PBS1 [EC:2.7.11.1]
Pa3	19137907	Pm012363	1	IPR009515; Protein of unknown function DUF1138	NA	NA	NA
Pa3	19137907	Pm012364	1	IPR000023; Phosphofructokinase domain	3	GO:0003872; 6-phosphofructokinase activity; Molecular Function GO:0005945; 6-phosphofructokinase complex; Cellular Component GO:0006096; glycolysis; Biological Process	hypothetical protein LOC100256839; K00895 pyrophosphate--fructose-6-phosphate 1-phosphotransferase [EC:2.7.1.90]
Pa4	6768989	Pm013795	7	IPR001140; ABC transporter, transmembrane domain IPR002490; ATPase, V0/A0 complex, 116kDa subunit IPR003439; ABC transporter-like IPR003593; ATPase, AAA+ type, core IPR011527; ABC transporter, transmembrane domain, type 1 IPR017871; ABC transporter, conserved site IPR017940; ABC transporter, integral membrane type 1	11	GO:0000166; nucleotide binding; Molecular Function GO:0005524; ATP binding; Molecular Function GO:0006810; transport; Biological Process GO:0015078; hydrogen ion transmembrane transporter activity; Molecular Function GO:0015991; ATP hydrolysis coupled proton transport; Biological Process GO:0016021; integral to membrane; Cellular Component GO:0016887; ATPase activity; Molecular Function GO:001711…	similar to Multidrug Resistance associated Protein 1; K05674 ATP-binding cassette, subfamily C (CFTR/MRP), member 10
Pa4	16509909	Pm014948	7	IPR000719; Protein kinase, catalytic domain IPR002290; Serine/threonine-protein kinase domain IPR008271; Serine/threonine-protein kinase, active site IPR011009; Protein kinase-like domain IPR017441; Protein kinase, ATP binding site IPR017442; Serine/threonine-protein kinase-like domain IPR020635; Tyrosine-protein kinase, catalytic domain	4	GO:0004672; protein kinase activity; Molecular Function GO:0004674; protein serine/threonine kinase activity; Molecular Function GO:0005524; ATP binding; Molecular Function GO:0006468; protein phosphorylation; Biological Process	Os06g0557100; K00924 [EC:2.7.1.-]
Pa4	20405928	Pm015586	NA	NA	NA	NA	hypothetical protein LOC100257580; K14314 nuclear pore complex protein Nup210
Pa4	22275763	Pm015951	NA	NA	NA	NA	NA
Pa5	24000733	Pm019456	8	IPR000719; Protein kinase, catalytic domain IPR000811; Glycosyl transferase, family 35 IPR001245; Serine-threonine/tyrosine-protein kinase IPR001611; Leucine-rich repeat IPR002290; Serine/threonine-protein kinase domain IPR011009; Protein kinase-like domain IPR013210; Leucine-rich repeat-containing N-terminal, type 2 IPR020635; Tyrosine-protein kinase, catalytic domain	7	GO:0004645; phosphorylase activity; Molecular Function GO:0004672; protein kinase activity; Molecular Function GO:0004674; protein serine/threonine kinase activity; Molecular Function GO:0005515; protein binding; Molecular Function GO:0005524; ATP binding; Molecular Function GO:0005975; carbohydrate metabolic process; Biological Process GO:0006468; protein phosphorylation; Biological Process	HAE; HAE (HAESA); ATP binding / kinase/ protein kinase/ protein serine/threonine kinase; K08286 protein-serine/threonine kinase [EC:2.7.11.-]
Pa5	24000733	Pm019457	NA	NA	NA	NA	similar to EMB2733/ESP3 (EMBRYO DEFECTIVE 2733); ATP-dependent RNA helicase; K12813 pre-mRNA-splicing factor ATP-dependent RNA helicase DHX16 [EC:3.6.4.13]
Pa5	24048820	Pm019468	1	IPR001567; Peptidase M3A/M3B, thimet/oligopeptidase F	2	GO:0004222; metalloendopeptidase activity; Molecular Function GO:0006508; proteolysis; Biological Process	hypothetical protein LOC100262804; K01410 mitochondrial intermediate peptidase [EC:3.4.24.59]
Pa5	24120027	Pm019485	4	IPR001810; F-box domain, cyclin-like IPR006527; F-box associated domain, type 1 IPR017451; F-box associated interaction domain IPR022364; F-box domain, Skp2-like	1	GO:0005515; protein binding; Molecular Function	hypothetical protein LOC100252654; K10302 F-box protein 22
Pa5	25387461	Pm019728	2	IPR000073; Alpha/beta hydrolase fold-1 IPR000639; Epoxide hydrolase-like	1	GO:0003824; catalytic activity; Molecular Function	alpha/beta hydrolase (EC:3.-.-.-); K01567 [EC:3.-.-.-]
Pa6	15556158	Pm022254	4	IPR000242; Protein-tyrosine phosphatase, receptor/non-receptor type IPR000387; Protein-tyrosine/Dual-specificity phosphatase IPR003595; Protein-tyrosine phosphatase, catalytic IPR016130; Protein-tyrosine phosphatase, active site	4	GO:0004725; protein tyrosine phosphatase activity; Molecular Function GO:0006470; protein dephosphorylation; Biological Process GO:0016311; dephosphorylation; Biological Process GO:0016791; phosphatase activity; Molecular Function	hypothetical protein LOC100259847; K01104 protein-tyrosine phosphatase [EC:3.1.3.48]
Pa6	15556158	Pm022255	1	IPR021099; RNA recognition domain, plant	NA	NA	NA
Pa6	16249213	Pm022328	1	IPR011600; Peptidase C14, caspase catalytic	2	GO:0004197; cysteine-type endopeptidase activity; Molecular Function GO:0006508; proteolysis; Biological Process	NA
Pa6	16249213	Pm022329	NA	NA	NA	NA	NA
Pa7	2120749	Pm023101	NA	NA	NA	NA	NA
scaffold1067	21799	Pm028270	5	IPR001849; Pleckstrin homology domain IPR002913; Lipid-binding START IPR009769; Domain of unknown function DUF1336 IPR011993; Pleckstrin homology-type IPR023393; START-like domain	1	GO:0005515; protein binding; Molecular Function	NA
scaffold1117	2752	Pm028312	3	IPR003107; RNA-processing protein, HAT helix IPR011990; Tetratricopeptide-like helical IPR013026; Tetratricopeptide repeat-containing	4	GO:0005488; binding; Molecular Function GO:0005515; protein binding; Molecular Function GO:0005622; intracellular; Cellular Component GO:0006396; RNA processing; Biological Process	hypothetical protein LOC100255371; K12869 crooked neck
scaffold1489	2702	Pm028574	NA	NA	NA	NA	NA
scaffold1591	32158	Pm028614	NA	NA	NA	NA	NA
scaffold188	237283	Pm028844	NA	NA	NA	NA	NA
scaffold188	237283	Pm028845	NA	NA	NA	NA	NA
scaffold305	46476	Pm029700	3	IPR001764; Glycoside hydrolase, family 3, N-terminal IPR002772; Glycoside hydrolase, family 3, C-terminal IPR017853; Glycoside hydrolase, superfamily	2	GO:0004553; hydrolase activity, hydrolyzing O-glycosyl compounds; Molecular Function GO:0005975; carbohydrate metabolic process; Biological Process	hypothetical protein LOC100255282; K01188 beta-glucosidase [EC:3.2.1.21]
scaffold362	89369	Pm029839	7	IPR000719; Protein kinase, catalytic domain IPR001245; Serine-threonine/tyrosine-protein kinase IPR002290; Serine/threonine-protein kinase domain IPR002902; Gnk2-homologous domain IPR008271; Serine/threonine-protein kinase, active site IPR011009; Protein kinase-like domain IPR020635; Tyrosine-protein kinase, catalytic domain	4	GO:0004672; protein kinase activity; Molecular Function GO:0004674; protein serine/threonine kinase activity; Molecular Function GO:0005524; ATP binding; Molecular Function GO:0006468; protein phosphorylation; Biological Process	PBS1; PBS1 (avrPphB susceptible 1); kinase/ protein serine/threonine kinase; K13430 serine/threonine-protein kinase PBS1 [EC:2.7.11.1]
scaffold527	81104	Pm030310	1	IPR010369; Protein of unknown function DUF966	NA	NA	NA
scaffold56	553808	Pm030522	1	IPR005135; Endonuclease/exonuclease/phosphatase	NA	NA	NA
scaffold56	553808	Pm030523	NA	NA	NA	NA	NA
scaffold703	82564	Pm031004	3	IPR006569; RNA polymerase II, large subunit, CTD IPR006903; Domain of unknown function DUF618 IPR008942; ENTH/VHS	NA	NA	NA
scaffold703	82564	Pm031005	1	IPR003034; DNA-binding SAP	1	GO:0003676; nucleic acid binding; Molecular Function	hypothetical protein; K12875 apoptotic chromatin condensation inducer in the nucleus
scaffold719	5079	Pm031032	2	IPR006941; Ribonuclease CAF1 IPR012337; Ribonuclease H-like	2	GO:0003676; nucleic acid binding; Molecular Function GO:0005634; nucleus; Cellular Component	hypothetical protein; K12581 CCR4-NOT transcription complex subunit 7/8

## Sheet: Timing
PmID	PmPosition	gene	GENE_num	GENE	GO_num	GO	KEGG
Pa1	3926935	Pm000640	NA	NA	NA	NA	NA
Pa1	3967704	Pm000646	NA	NA	NA	NA	NA
Pa1	3967704	Pm000647	NA	NA	NA	NA	NA
Pa1	4188241	Pm000686	1	IPR003959; ATPase, AAA-type, core	1	GO:0005524; ATP binding; Molecular Function	26S proteasome regulatory chain 4; K03062 26S proteasome regulatory subunit T2
Pa1	4235709	Pm000696	4	IPR001841; Zinc finger, RING-type IPR010543; Domain of unknown function DUF1117 IPR013083; Zinc finger, RING/FYVE/PHD-type IPR018957; Zinc finger, C3HC4 RING-type	2	GO:0005515; protein binding; Molecular Function GO:0008270; zinc ion binding; Molecular Function	zinc finger protein, putative; K11982 E3 ubiquitin-protein ligase RNF115/126 [EC:6.3.2.19]
Pa1	4235709	Pm000697	1	IPR013083; Zinc finger, RING/FYVE/PHD-type	NA	NA	NA
Pa1	4246623	Pm000697	1	IPR013083; Zinc finger, RING/FYVE/PHD-type	NA	NA	NA
Pa1	4372779	Pm000719	1	IPR005202; Transcription factor GRAS	NA	NA	GAL1; GAI1-like E3 ubiquitin ligase protein; K14494 DELLA protein
Pa1	4372779	Pm000720	5	IPR001005; SANT domain, DNA binding IPR009057; Homeodomain-like IPR012287; Homeodomain-related IPR017930; Transcription regulator HTH, Myb-type, DNA-binding IPR019955; Ubiquitin supergroup	3	GO:0003677; DNA binding; Molecular Function GO:0005515; protein binding; Molecular Function GO:0045449; regulation of transcription; Biological Process	NA
Pa1	4539050	Pm000747	NA	NA	NA	NA	NA
Pa1	4539050	Pm000748	5	IPR000677; 2S globulin IPR001223; Glycoside hydrolase, family 18, catalytic domain IPR001579; Glycoside hydrolase, chitinase active site IPR013781; Glycoside hydrolase, subgroup, catalytic core IPR017853; Glycoside hydrolase, superfamily	4	GO:0003824; catalytic activity; Molecular Function GO:0004553; hydrolase activity, hydrolyzing O-glycosyl compounds; Molecular Function GO:0005975; carbohydrate metabolic process; Biological Process GO:0043169; cation binding; Molecular Function	NA
Pa1	4542903	Pm000749	6	IPR001117; Multicopper oxidase, type 1 IPR002355; Multicopper oxidase, copper-binding site IPR008972; Cupredoxin IPR011706; Multicopper oxidase, type 2 IPR011707; Multicopper oxidase, type 3 IPR017761; Laccase	6	GO:0005507; copper ion binding; Molecular Function GO:0008471; laccase activity; Molecular Function GO:0016491; oxidoreductase activity; Molecular Function GO:0046274; lignin catabolic process; Biological Process GO:0048046; apoplast; Cellular Component GO:0055114; oxidation-reduction process; Biological Process	hypothetical protein; K00423 L-ascorbate oxidase [EC:1.10.3.3]
Pa1	4587035	Pm000757	NA	NA	NA	NA	hypothetical protein; K11671 nuclear factor related to kappa-B-binding protein
Pa1	4587035	Pm000757	NA	NA	NA	NA	hypothetical protein; K11671 nuclear factor related to kappa-B-binding protein
Pa1	4587035	Pm000757	NA	NA	NA	NA	hypothetical protein; K11671 nuclear factor related to kappa-B-binding protein
Pa1	4636198	Pm000764	1	IPR010402; CCT domain	1	GO:0005515; protein binding; Molecular Function	Os12g0101000; K03539 ribonuclease P/MRP protein subunit RPP1 [EC:3.1.26.5]
Pa1	4636198	Pm000765	2	IPR002738; RNase P subunit p30 IPR016195; Polymerase/histidinol phosphatase-like	3	GO:0003824; catalytic activity; Molecular Function GO:0004540; ribonuclease activity; Molecular Function GO:0008033; tRNA processing; Biological Process	hypothetical protein LOC100241609; K03539 ribonuclease P/MRP protein subunit
							RPP1 [EC:3.1.26.5]
Pa1	4857066	Pm000793	2	IPR002885; Pentatricopeptide repeat IPR011990; Tetratricopeptide-like helical	1	GO:0005488; binding; Molecular Function	nucleobase:cation symporter; K03457 nucleobase:cation symporter-1, NCS1 family
Pa1	4944457	Pm000809	6	IPR001005; SANT domain, DNA binding IPR009057; Homeodomain-like IPR012287; Homeodomain-related IPR014778; Myb, DNA-binding IPR015495; Myb transcription factor IPR017930; Transcription regulator HTH, Myb-type, DNA-binding	3	GO:0003677; DNA binding; Molecular Function GO:0005515; protein binding; Molecular Function GO:0045449; regulation of transcription; Biological Process	similar to MYB transcription factor MYB139; K09422 myb proto-oncogene protein, plant
Pa1	4944457	Pm000810	3	IPR001841; Zinc finger, RING-type IPR013083; Zinc finger, RING/FYVE/PHD-type IPR018957; Zinc finger, C3HC4 RING-type	2	GO:0005515; protein binding; Molecular Function GO:0008270; zinc ion binding; Molecular Function	Os03g0351800; K11982 E3 ubiquitin-protein ligase RNF115/126 [EC:6.3.2.19]
Pa1	4977430	Pm000814	2	IPR001739; Methyl-CpG DNA binding IPR016177; DNA-binding, integrase-type	2	GO:0003677; DNA binding; Molecular Function GO:0005634; nucleus; Cellular Component	NA
Pa1	4977430	Pm000814	2	IPR001739; Methyl-CpG DNA binding IPR016177; DNA-binding, integrase-type	2	GO:0003677; DNA binding; Molecular Function GO:0005634; nucleus; Cellular Component	NA
Pa1	5235890	Pm000862	1	IPR003851; Zinc finger, Dof-type	3	GO:0003677; DNA binding; Molecular Function GO:0008270; zinc ion binding; Molecular Function GO:0045449; regulation of transcription; Biological Process	NA
Pa1	5235890	Pm000863	5	IPR000225; Armadillo IPR003613; U box domain IPR011989; Armadillo-like helical IPR013083; Zinc finger, RING/FYVE/PHD-type IPR016024; Armadillo-type fold	5	GO:0000151; ubiquitin ligase complex; Cellular Component GO:0004842; ubiquitin-protein ligase activity; Molecular Function GO:0005488; binding; Molecular Function GO:0005515; protein binding; Molecular Function GO:0016567; protein ubiquitination; Biological Process	hypothetical protein; K08332 vacuolar protein 8
Pa1	5264726	Pm000867	3	IPR001841; Zinc finger, RING-type IPR002110; Ankyrin repeat IPR020683; Ankyrin repeat-containing domain	2	GO:0005515; protein binding; Molecular Function GO:0008270; zinc ion binding; Molecular Function	GE14529 gene product from transcript GE14529-RA; K10380 ankyrin
Pa1	5336157	Pm000879	2	IPR002885; Pentatricopeptide repeat IPR011990; Tetratricopeptide-like helical	1	GO:0005488; binding; Molecular Function	NA
Pa1	5336157	Pm000880	1	IPR003397; Mitochondrial inner membrane translocase complex, subunit Tim17/22	3	GO:0005743; mitochondrial inner membrane; Cellular Component GO:0008565; protein transporter activity; Molecular Function GO:0015031; protein transport; Biological Process	NA
Pa1	5452850	Pm000902	NA	NA	NA	NA	NA
Pa1	5452850	Pm000903	NA	NA	NA	NA	NA
Pa1	5468964	Pm000904	NA	NA	NA	NA	NA
Pa1	5468964	Pm000905	1	IPR000477; Reverse transcriptase	3	GO:0003723; RNA binding; Molecular Function GO:0003964; RNA-directed DNA polymerase activity; Molecular Function GO:0006278; RNA-dependent DNA replication; Biological Process	hypothetical protein LOC100261060; K13148 integrator complex subunit 11 [EC:3.1.27.-]
Pa1	5614185	Pm000922	1	IPR015965; tRNA ligase, phosphodiesterase, fungi	3	GO:0003972; RNA ligase (ATP) activity; Molecular Function GO:0005524; ATP binding; Molecular Function GO:0006388; tRNA splicing, via endonucleolytic cleavage and ligation; Biological Process	NA
Pa1	5614300	Pm000922	1	IPR015965; tRNA ligase, phosphodiesterase, fungi	3	GO:0003972; RNA ligase (ATP) activity; Molecular Function GO:0005524; ATP binding; Molecular Function GO:0006388; tRNA splicing, via endonucleolytic cleavage and ligation; Biological Process	NA
Pa1	5782588	Pm000943	2	IPR001666; Phosphatidylinositol transfer protein IPR023393; START-like domain	2	GO:0005622; intracellular; Cellular Component GO:0006810; transport; Biological Process	INPP5K; inositol polyphosphate-5-phosphatase K; K01106 inositol-1,4,5-trisphosphate 5-phosphatase [EC:3.1.3.56]
Pa1	5782588	Pm000944	2	IPR007087; Zinc finger, C2H2-type IPR015880; Zinc finger, C2H2-like	2	GO:0005622; intracellular; Cellular Component GO:0008270; zinc ion binding; Molecular Function	NA
Pa1	5788408	Pm000944	2	IPR007087; Zinc finger, C2H2-type IPR015880; Zinc finger, C2H2-like	2	GO:0005622; intracellular; Cellular Component GO:0008270; zinc ion binding; Molecular Function	NA
Pa1	5788408	Pm000945	2	IPR007087; Zinc finger, C2H2-type IPR015880; Zinc finger, C2H2-like	2	GO:0005622; intracellular; Cellular Component GO:0008270; zinc ion binding; Molecular Function	NA
Pa1	5816312	Pm000948	2	IPR002885; Pentatricopeptide repeat IPR011990; Tetratricopeptide-like helical	1	GO:0005488; binding; Molecular Function	Cell division protein ftsH, putative (EC:3.6.4.3); K03798 cell division protease FtsH [EC:3.4.24.-]
Pa1	5816312	Pm000949	3	IPR003439; ABC transporter-like IPR003593; ATPase, AAA+ type, core IPR017871; ABC transporter, conserved site	4	GO:0000166; nucleotide binding; Molecular Function GO:0005524; ATP binding; Molecular Function GO:0016887; ATPase activity; Molecular Function GO:0017111; nucleoside-triphosphatase activity; Molecular Function	abc transporter; K05648 ATP-binding cassette, subfamily A (ABC1), member 5
Pa1	5822932	Pm000949	3	IPR003439; ABC transporter-like IPR003593; ATPase, AAA+ type, core IPR017871; ABC transporter, conserved site	4	GO:0000166; nucleotide binding; Molecular Function GO:0005524; ATP binding; Molecular Function GO:0016887; ATPase activity; Molecular Function GO:0017111; nucleoside-triphosphatase activity; Molecular Function	abc transporter; K05648 ATP-binding cassette, subfamily A (ABC1), member 5
Pa1	5822932	Pm000950	4	IPR001810; F-box domain, cyclin-like IPR013187; F-box associated domain, type 3 IPR017451; F-box associated interaction domain IPR022364; F-box domain, Skp2-like	1	GO:0005515; protein binding; Molecular Function	hypothetical protein LOC100252654; K10302 F-box protein 22
Pa1	5828288	Pm000951	2	IPR013187; F-box associated domain, type 3 IPR017451; F-box associated interaction domain	NA	NA	hypothetical protein LOC100252654; K10302 F-box protein 22
Pa1	5828288	Pm000952	3	IPR013187; F-box associated domain, type 3 IPR017451; F-box associated interaction domain IPR022364; F-box domain, Skp2-like	NA	NA	hypothetical protein LOC100252654; K10302 F-box protein 22
Pa1	5873908	Pm000959	3	IPR001086; Prephenate dehydratase IPR002912; Amino acid-binding ACT IPR018528; Prephenate dehydratase, conserved site	4	GO:0004664; prephenate dehydratase activity; Molecular Function GO:0008152; metabolic process; Biological Process GO:0009094; L-phenylalanine biosynthetic process; Biological Process GO:0016597; amino acid binding; Molecular Function	hypothetical protein ; K12586 exosome complex component RRP43
Pa1	6253182	Pm001000	2	IPR000727; Target SNARE coiled-coil domain IPR006012; Syntaxin/epimorphin, conserved site	4	GO:0005484; SNAP receptor activity; Molecular Function GO:0005515; protein binding; Molecular Function GO:0006886; intracellular protein transport; Biological Process GO:0016020; membrane; Cellular Component	SYP71; SYP71 (SYNTAXIN OF PLANTS 71); protein transporter; K08506 syntaxin of plants SYP7
Pa1	6267050	Pm001001	1	IPR003441; No apical meristem (NAM) protein	2	GO:0003677; DNA binding; Molecular Function GO:0045449; regulation of transcription; Biological Process	NA
Pa1	6267050	Pm001002	4	IPR007087; Zinc finger, C2H2-type IPR013087; Zinc finger, C2H2-type/integrase, DNA-binding IPR015880; Zinc finger, C2H2-like IPR022755; Zinc finger, double-stranded RNA binding	3	GO:0003676; nucleic acid binding; Molecular Function GO:0005622; intracellular; Cellular Component GO:0008270; zinc ion binding; Molecular Function	hypothetical protein; K09202 regulatory protein SWI5
Pa1	6267050	Pm001001	1	IPR003441; No apical meristem (NAM) protein	2	GO:0003677; DNA binding; Molecular Function GO:0045449; regulation of transcription; Biological Process	NA
Pa1	6267050	Pm001002	4	IPR007087; Zinc finger, C2H2-type IPR013087; Zinc finger, C2H2-type/integrase, DNA-binding IPR015880; Zinc finger, C2H2-like IPR022755; Zinc finger, double-stranded RNA binding	3	GO:0003676; nucleic acid binding; Molecular Function GO:0005622; intracellular; Cellular Component GO:0008270; zinc ion binding; Molecular Function	hypothetical protein; K09202 regulatory protein SWI5
Pa1	6369239	Pm001014	1	IPR009646; Root cap	NA	NA	similar to NUP214 protein; K14317 nuclear pore complex protein Nup214
Pa1	6369239	Pm001015	2	IPR002161; Glutamine amidotransferase subunit PdxT IPR021196; PdxT/SNO family, conserved site	NA	NA	hypothetical protein LOC100267348; K08681 glutamine amidotransferase [EC:2.6.-.-]
Pa1	6409574	Pm001019	4	IPR000504; RNA recognition motif domain IPR000571; Zinc finger, CCCH-type IPR010280; (Uracil-5)-methyltransferase IPR012677; Nucleotide-binding, alpha-beta plait	5	GO:0000166; nucleotide binding; Molecular Function GO:0003676; nucleic acid binding; Molecular Function GO:0006396; RNA processing; Biological Process GO:0008173; RNA methyltransferase activity; Molecular Function GO:0008270; zinc ion binding; Molecular Function	209.t00015; RNA methyltransferase; K00599 [EC:2.1.1.-]
Pa1	6457081	Pm001028	5	IPR000719; Protein kinase, catalytic domain IPR001245; Serine-threonine/tyrosine-protein kinase IPR002290; Serine/threonine-protein kinase domain IPR011009; Protein kinase-like domain IPR020635; Tyrosine-protein kinase, catalytic domain	4	GO:0004672; protein kinase activity; Molecular Function GO:0004674; protein serine/threonine kinase activity; Molecular Function GO:0005524; ATP binding; Molecular Function GO:0006468; protein phosphorylation; Biological Process	hypothetical protein LOC100252647; K13415 protein brassinosteroid insensitive 1 [EC:2.7.10.1 2.7.11.1]
Pa1	6466722	Pm001029	NA	NA	NA	NA	NA
Pa1	6530160	Pm001037	6	IPR001356; Homeobox IPR002913; Lipid-binding START IPR009057; Homeodomain-like IPR012287; Homeodomain-related IPR013978; MEKHLA IPR023393; START-like domain	6	GO:0003677; DNA binding; Molecular Function GO:0003700; sequence-specific DNA binding transcription factor activity; Molecular Function GO:0005515; protein binding; Molecular Function GO:0006355; regulation of transcription, DNA-dependent; Biological Process GO:0043565; sequence-specific DNA binding; Molecular Function GO:0045449; regulation of transcription; Biological Process	REV; REV (REVOLUTA); DNA binding / lipid binding / transcription factor; K09338 homeobox-leucine zipper protein
Pa1	6530160	Pm001037	6	IPR001356; Homeobox IPR002913; Lipid-binding START IPR009057; Homeodomain-like IPR012287; Homeodomain-related IPR013978; MEKHLA IPR023393; START-like domain	6	GO:0003677; DNA binding; Molecular Function GO:0003700; sequence-specific DNA binding transcription factor activity; Molecular Function GO:0005515; protein binding; Molecular Function GO:0006355; regulation of transcription, DNA-dependent; Biological Process GO:0043565; sequence-specific DNA binding; Molecular Function GO:0045449; regulation of transcription; Biological Process	REV; REV (REVOLUTA); DNA binding / lipid binding / transcription factor; K09338 homeobox-leucine zipper protein
Pa1	6551157	Pm001039	1	IPR003441; No apical meristem (NAM) protein	2	GO:0003677; DNA binding; Molecular Function GO:0045449; regulation of transcription; Biological Process	NA
Pa1	6551157	Pm001040	2	IPR001173; Glycosyl transferase, family 2 IPR007877; Protein of unknown function DUF707	NA	NA	hypothetical protein; K03028 26S proteasome regulatory subunit N1
Pa1	6551199	Pm001039	1	IPR003441; No apical meristem (NAM) protein	2	GO:0003677; DNA binding; Molecular Function GO:0045449; regulation of transcription; Biological Process	NA
Pa1	6551199	Pm001040	2	IPR001173; Glycosyl transferase, family 2 IPR007877; Protein of unknown function DUF707	NA	NA	hypothetical protein; K03028 26S proteasome regulatory subunit N1
Pa1	6648531	Pm001047	1	IPR002035; von Willebrand factor, type A	1	GO:0005515; protein binding; Molecular Function	similar to calcium channel, voltage-dependent, alpha 2/delta subunit 4; K04861 voltage-dependent calcium channel alpha-2/delta-4
Pa1	6648531	Pm001048	3	IPR001106; Phenylalanine/histidine ammonia-lyase IPR008948; L-Aspartase-like IPR023144; Phenylalanine ammonia-lyase, shielding domain	3	GO:0003824; catalytic activity; Molecular Function GO:0009058; biosynthetic process; Biological Process GO:0016841; ammonia-lyase activity; Molecular Function	hypothetical protein LOC100241575; K10775 phenylalanine ammonia-lyase [EC:4.3.1.24]
Pa1	6648531	Pm001047	1	IPR002035; von Willebrand factor, type A	1	GO:0005515; protein binding; Molecular Function	similar to calcium channel, voltage-dependent, alpha 2/delta subunit 4; K04861 voltage-dependent calcium channel alpha-2/delta-4
Pa1	6648531	Pm001048	3	IPR001106; Phenylalanine/histidine ammonia-lyase IPR008948; L-Aspartase-like IPR023144; Phenylalanine ammonia-lyase, shielding domain	3	GO:0003824; catalytic activity; Molecular Function GO:0009058; biosynthetic process; Biological Process GO:0016841; ammonia-lyase activity; Molecular Function	hypothetical protein LOC100241575; K10775 phenylalanine ammonia-lyase [EC:4.3.1.24]
Pa1	6687874	Pm001050	NA	NA	NA	NA	NA
Pa1	6727751	Pm001055	3	IPR001148; Carbonic anhydrase, alpha-class, catalytic domain IPR018338; Carbonic anhydrase, alpha-class, conserved site IPR023561; Carbonic anhydrase, alpha-class	3	GO:0004089; carbonate dehydratase activity; Molecular Function GO:0006730; one-carbon metabolic process; Biological Process GO:0008270; zinc ion binding; Molecular Function	carbonic anhydrase, putative (EC:4.2.1.1); K01674 carbonic anhydrase [EC:4.2.1.1]
Pa1	6727751	Pm001056	NA	NA	NA	NA	NA
Pa1	6727751	Pm001055	3	IPR001148; Carbonic anhydrase, alpha-class, catalytic domain IPR018338; Carbonic anhydrase, alpha-class, conserved site IPR023561; Carbonic anhydrase, alpha-class	3	GO:0004089; carbonate dehydratase activity; Molecular Function GO:0006730; one-carbon metabolic process; Biological Process GO:0008270; zinc ion binding; Molecular Function	carbonic anhydrase, putative (EC:4.2.1.1); K01674 carbonic anhydrase [EC:4.2.1.1]
Pa1	6727751	Pm001056	NA	NA	NA	NA	NA
Pa1	6774485	Pm001058	1	IPR005061; Domain of unknown function DUF292, eukaryotic	NA	NA	hypothetical protein; K03453 bile acid:Na+ symporter, BASS family
Pa1	6971638	Pm001082	NA	NA	NA	NA	NA
Pa1	7042496	Pm001093	3	IPR003439; ABC transporter-like IPR003593; ATPase, AAA+ type, core IPR017871; ABC transporter, conserved site	4	GO:0000166; nucleotide binding; Molecular Function GO:0005524; ATP binding; Molecular Function GO:0016887; ATPase activity; Molecular Function GO:0017111; nucleoside-triphosphatase activity; Molecular Function	ABC transporter family protein; K06185 ATP-binding cassette, sub-family F, member 2
Pa1	7473792	Pm001152	2	IPR010369; Protein of unknown function DUF966 IPR021182; Uncharacterised conserved protein UCP031043	NA	NA	NA
Pa1	7473792	Pm001152	2	IPR010369; Protein of unknown function DUF966 IPR021182; Uncharacterised conserved protein UCP031043	NA	NA	NA
Pa1	7582009	Pm001163	5	IPR001650; Helicase, C-terminal IPR011545; DNA/RNA helicase, DEAD/DEAH box type, N-terminal IPR012961; DSH, C-terminal IPR014001; DEAD-like helicase IPR016438; RNA helicase, ATP-dependent, SK12/DOB1	6	GO:0003676; nucleic acid binding; Molecular Function GO:0004386; helicase activity; Molecular Function GO:0005524; ATP binding; Molecular Function GO:0008026; ATP-dependent helicase activity; Molecular Function GO:0016817; hydrolase activity, acting on acid anhydrides; Molecular Function GO:0016818; hydrolase activity, acting on acid anhydrides, in phosphorus-containing anhydrides; Molecular Func…	hypothetical protein; K12598 ATP-dependent RNA helicase DOB1 [EC:3.6.4.13]
Pa1	7715388	Pm001179	2	IPR019514; Protein of unknown function DUF2451, C-terminal IPR019515; Vacuolar protein sorting-associated protein 54	NA	NA	NA
Pa1	7718865	Pm001179	2	IPR019514; Protein of unknown function DUF2451, C-terminal IPR019515; Vacuolar protein sorting-associated protein 54	NA	NA	NA
Pa1	7718865	Pm001180	3	IPR001680; WD40 repeat IPR015943; WD40/YVTN repeat-like-containing domain IPR019781; WD40 repeat, subgroup	1	GO:0005515; protein binding; Molecular Function	NA
Pa1	7789696	Pm001185	2	IPR007849; ATPase assembly factor ATP10, mitochondria IPR008758; Peptidase S28	4	GO:0005743; mitochondrial inner membrane; Cellular Component GO:0006508; proteolysis; Biological Process GO:0008236; serine-type peptidase activity; Molecular Function GO:0033615; mitochondrial proton-transporting ATP synthase complex assembly; Biological Process	Lysosomal Pro-X carboxypeptidase, putative (EC:3.4.16.2); K01285 lysosomal Pro-X carboxypeptidase [EC:3.4.16.2]
Pa1	7789696	Pm001186	4	IPR003100; Argonaute/Dicer protein, PAZ IPR003165; Stem cell self-renewal protein Piwi IPR012337; Ribonuclease H-like IPR014811; Domain of unknown function DUF1785	2	GO:0003676; nucleic acid binding; Molecular Function GO:0005515; protein binding; Molecular Function	AGO5; AGO5 (ARGONAUTE 5); nucleic acid binding; K11596 argonaute
Pa1	7806274	Pm001186	4	IPR003100; Argonaute/Dicer protein, PAZ IPR003165; Stem cell self-renewal protein Piwi IPR012337; Ribonuclease H-like IPR014811; Domain of unknown function DUF1785	2	GO:0003676; nucleic acid binding; Molecular Function GO:0005515; protein binding; Molecular Function	AGO5; AGO5 (ARGONAUTE 5); nucleic acid binding; K11596 argonaute
Pa1	7806387	Pm001186	4	IPR003100; Argonaute/Dicer protein, PAZ IPR003165; Stem cell self-renewal protein Piwi IPR012337; Ribonuclease H-like IPR014811; Domain of unknown function DUF1785	2	GO:0003676; nucleic acid binding; Molecular Function GO:0005515; protein binding; Molecular Function	AGO5; AGO5 (ARGONAUTE 5); nucleic acid binding; K11596 argonaute
Pa1	7807129	Pm001186	4	IPR003100; Argonaute/Dicer protein, PAZ IPR003165; Stem cell self-renewal protein Piwi IPR012337; Ribonuclease H-like IPR014811; Domain of unknown function DUF1785	2	GO:0003676; nucleic acid binding; Molecular Function GO:0005515; protein binding; Molecular Function	AGO5; AGO5 (ARGONAUTE 5); nucleic acid binding; K11596 argonaute
Pa1	8000936	Pm001209	2	IPR001563; Peptidase S10, serine carboxypeptidase IPR002885; Pentatricopeptide repeat	2	GO:0004185; serine-type carboxypeptidase activity; Molecular Function GO:0006508; proteolysis; Biological Process	hypothetical protein; K13289 cathepsin A (carboxypeptidase C) [EC:3.4.16.5]
Pa1	8000936	Pm001210	10	IPR002553; Clathrin/coatomer adaptor, adaptin-like, N-terminal IPR003164; Clathrin adaptor, alpha-adaptin, appendage, C-terminal subdomain IPR008152; Clathrin adaptor, alpha/beta/gamma-adaptin, appendage, Ig-like subdomain IPR009028; Clathrin/coatomer adaptor, adaptin-like, appendage, C-terminal subdomain IPR011989; Armadillo-like helical IPR013038; Clathrin adaptor, alpha-adaptin, appendage, Ig-…	8	GO:0005488; binding; Molecular Function GO:0006886; intracellular protein transport; Biological Process GO:0008565; protein transporter activity; Molecular Function GO:0015031; protein transport; Biological Process GO:0016020; membrane; Cellular Component GO:0016192; vesicle-mediated transport; Biological Process GO:0030117; membrane coat; Cellular Component GO:0030131; clathrin adaptor complex; …	hypothetical protein LOC100241344; K11824 AP-2 complex subunit alpha
Pa1	8337132	Pm001245	1	IPR008586; Protein of unknown function DUF868, plant	NA	NA	NA
Pa1	8337132	Pm001245	1	IPR008586; Protein of unknown function DUF868, plant	NA	NA	NA
Pa1	8339012	Pm001245	1	IPR008586; Protein of unknown function DUF868, plant	NA	NA	NA
Pa1	8339012	Pm001246	2	IPR000741; Fructose-bisphosphate aldolase, class-I IPR013785; Aldolase-type TIM barrel	4	GO:0003824; catalytic activity; Molecular Function GO:0004332; fructose-bisphosphate aldolase activity; Molecular Function GO:0006096; glycolysis; Biological Process GO:0008152; metabolic process; Biological Process	fructose-bisphosphate aldolase (EC:4.1.2.13); K01623 fructose-bisphosphate aldolase, class I [EC:4.1.2.13]
Pa1	8387292	Pm001251	3	IPR001128; Cytochrome P450 IPR002401; Cytochrome P450, E-class, group I IPR017972; Cytochrome P450, conserved site	5	GO:0004497; monooxygenase activity; Molecular Function GO:0005506; iron ion binding; Molecular Function GO:0009055; electron carrier activity; Molecular Function GO:0020037; heme binding; Molecular Function GO:0055114; oxidation-reduction process; Biological Process	cytochrome P450, putative (EC:1.14.13.79); K09843 (+)-abscisic acid 8'-hydroxylase [EC:1.14.13.93]
Pa1	9254421	Pm001341	10	IPR000719; Protein kinase, catalytic domain IPR001245; Serine-threonine/tyrosine-protein kinase IPR001611; Leucine-rich repeat IPR002290; Serine/threonine-protein kinase domain IPR003591; Leucine-rich repeat, typical subtype IPR008271; Serine/threonine-protein kinase, active site IPR011009; Protein kinase-like domain IPR017441; Protein kinase, ATP binding site IPR020635; Tyrosine-protein kinase, …	5	GO:0004672; protein kinase activity; Molecular Function GO:0004674; protein serine/threonine kinase activity; Molecular Function GO:0005515; protein binding; Molecular Function GO:0005524; ATP binding; Molecular Function GO:0006468; protein phosphorylation; Biological Process	BAK1; BAK1 (BRI1-ASSOCIATED RECEPTOR KINASE); kinase/ protein binding / protein heterodimerization/ protein serine/threonine kinase; K13416 brassinosteroid insensitive 1-associated receptor kinase 1 [EC:2.7.10.1 2.7.11.1]
Pa1	9268298	Pm001343	5	IPR002547; tRNA-binding domain IPR002885; Pentatricopeptide repeat IPR011990; Tetratricopeptide-like helical IPR012340; Nucleic acid-binding, OB-fold IPR016027; Nucleic acid-binding, OB-fold-like	2	GO:0000049; tRNA binding; Molecular Function GO:0005488; binding; Molecular Function	Cell division protein ftsH, putative (EC:3.6.4.3); K03798 cell division protease FtsH [EC:3.4.24.-]
Pa1	9268298	Pm001344	2	IPR001128; Cytochrome P450 IPR002401; Cytochrome P450, E-class, group I	5	GO:0004497; monooxygenase activity; Molecular Function GO:0005506; iron ion binding; Molecular Function GO:0009055; electron carrier activity; Molecular Function GO:0020037; heme binding; Molecular Function GO:0055114; oxidation-reduction process; Biological Process	CYP94D2; electron carrier/ heme binding / iron ion binding / monooxygenase/ oxygen binding; K00517 [EC:1.14.-.-]
Pa1	13605372	Pm001794	NA	NA	NA	NA	NA
Pa1	13605372	Pm001795	NA	NA	NA	NA	NA
Pa3	1157688	Pm009820	8	IPR000719; Protein kinase, catalytic domain IPR002290; Serine/threonine-protein kinase domain IPR002902; Gnk2-homologous domain IPR008271; Serine/threonine-protein kinase, active site IPR011009; Protein kinase-like domain IPR017441; Protein kinase, ATP binding site IPR017442; Serine/threonine-protein kinase-like domain IPR020635; Tyrosine-protein kinase, catalytic domain	4	GO:0004672; protein kinase activity; Molecular Function GO:0004674; protein serine/threonine kinase activity; Molecular Function GO:0005524; ATP binding; Molecular Function GO:0006468; protein phosphorylation; Biological Process	si606018d05; LOC100283091; K13430 serine/threonine-protein kinase PBS1 [EC:2.7.11.1]
Pa3	1157688	Pm009821	8	IPR000719; Protein kinase, catalytic domain IPR002290; Serine/threonine-protein kinase domain IPR002902; Gnk2-homologous domain IPR008271; Serine/threonine-protein kinase, active site IPR011009; Protein kinase-like domain IPR017441; Protein kinase, ATP binding site IPR017442; Serine/threonine-protein kinase-like domain IPR020635; Tyrosine-protein kinase, catalytic domain	4	GO:0004672; protein kinase activity; Molecular Function GO:0004674; protein serine/threonine kinase activity; Molecular Function GO:0005524; ATP binding; Molecular Function GO:0006468; protein phosphorylation; Biological Process	si606018d05; LOC100283091; K13430 serine/threonine-protein kinase PBS1 [EC:2.7.11.1]
Pa3	19137907	Pm012363	1	IPR009515; Protein of unknown function DUF1138	NA	NA	NA
Pa3	19137907	Pm012364	1	IPR000023; Phosphofructokinase domain	3	GO:0003872; 6-phosphofructokinase activity; Molecular Function GO:0005945; 6-phosphofructokinase complex; Cellular Component GO:0006096; glycolysis; Biological Process	hypothetical protein LOC100256839; K00895 pyrophosphate--fructose-6-phosphate 1-phosphotransferase [EC:2.7.1.90]
Pa4	6768989	Pm013795	7	IPR001140; ABC transporter, transmembrane domain IPR002490; ATPase, V0/A0 complex, 116kDa subunit IPR003439; ABC transporter-like IPR003593; ATPase, AAA+ type, core IPR011527; ABC transporter, transmembrane domain, type 1 IPR017871; ABC transporter, conserved site IPR017940; ABC transporter, integral membrane type 1	11	GO:0000166; nucleotide binding; Molecular Function GO:0005524; ATP binding; Molecular Function GO:0006810; transport; Biological Process GO:0015078; hydrogen ion transmembrane transporter activity; Molecular Function GO:0015991; ATP hydrolysis coupled proton transport; Biological Process GO:0016021; integral to membrane; Cellular Component GO:0016887; ATPase activity; Molecular Function GO:001711…	similar to Multidrug Resistance associated Protein 1; K05674 ATP-binding cassette, subfamily C (CFTR/MRP), member 10
Pa5	4097721	Pm016718	3	IPR000767; Disease resistance protein IPR001611; Leucine-rich repeat IPR002182; NB-ARC	4	GO:0005515; protein binding; Molecular Function GO:0005524; ATP binding; Molecular Function GO:0006915; apoptosis; Biological Process GO:0006952; defense response; Biological Process	hypothetical protein; K13457 disease resistance protein RPM1
Pa5	4097721	Pm016719	1	IPR005326; Plectin/S10, N-terminal	NA	NA	40S ribosomal protein S10, putative; K02947 small subunit ribosomal protein S10e
scaffold1067	21799	Pm028270	5	IPR001849; Pleckstrin homology domain IPR002913; Lipid-binding START IPR009769; Domain of unknown function DUF1336 IPR011993; Pleckstrin homology-type IPR023393; START-like domain	1	GO:0005515; protein binding; Molecular Function	NA

## Sheet: Shoot Length
PmID	PmPosition	gene	GENE_num	GENE	GO_num	GO	KEGG
Pa1	3922821	Pm000638	1	IPR002213; UDP-glucuronosyl/UDP-glucosyltransferase	2	GO:0008152; metabolic process; Biological Process GO:0016758; transferase activity, transferring hexosyl groups; Molecular Function	UGT76C1 (UDP-glucosyl transferase 76C1); UDP-glycosyltransferase/ cis-zeatin O-beta-D-glucosyltransferase/ cytokinin 7-beta-glucosyltransferase/ cytokinin 9-beta-glucosyltransferase/ trans-zeatin O-beta-D-glucosyltransferase/ transferase, transferring glycosyl groups; K13493 cytokinin-N-glucosyltransferase [EC:2.4.1.-]
Pa1	3926935	Pm000640	NA	NA	NA	NA	NA
Pa1	3967704	Pm000646	NA	NA	NA	NA	NA
Pa1	3967704	Pm000647	NA	NA	NA	NA	NA
Pa1	3991918	Pm000652	5	IPR000209; Peptidase S8/S53, subtilisin/kexin/sedolisin IPR003137; Protease-associated domain, PA IPR010259; Proteinase inhibitor I9, subtilisin propeptide IPR015500; Peptidase S8, subtilisin-related IPR022398; Peptidase S8/S53, subtilisin, active site	4	GO:0004252; serine-type endopeptidase activity; Molecular Function GO:0006508; proteolysis; Biological Process GO:0042802; identical protein binding; Molecular Function GO:0043086; negative regulation of catalytic activity; Biological Process	NA
Pa1	3991918	Pm000653	5	IPR000209; Peptidase S8/S53, subtilisin/kexin/sedolisin IPR003137; Protease-associated domain, PA IPR010259; Proteinase inhibitor I9, subtilisin propeptide IPR015500; Peptidase S8, subtilisin-related IPR022398; Peptidase S8/S53, subtilisin, active site	4	GO:0004252; serine-type endopeptidase activity; Molecular Function GO:0006508; proteolysis; Biological Process GO:0042802; identical protein binding; Molecular Function GO:0043086; negative regulation of catalytic activity; Biological Process	Membrane-bound transcription factor site-1 protease precursor; K08653 membrane-bound transcription factor site-1 protease [EC:3.4.21.112]
Pa1	4166484	Pm000682	NA	NA	NA	NA	hypothetical protein LOC100262120; K13171 serine/arginine repetitive matrix protein 1
Pa1	4188241	Pm000686	1	IPR003959; ATPase, AAA-type, core	1	GO:0005524; ATP binding; Molecular Function	26S proteasome regulatory chain 4; K03062 26S proteasome regulatory subunit T2
Pa1	4235709	Pm000696	4	IPR001841; Zinc finger, RING-type IPR010543; Domain of unknown function DUF1117 IPR013083; Zinc finger, RING/FYVE/PHD-type IPR018957; Zinc finger, C3HC4 RING-type	2	GO:0005515; protein binding; Molecular Function GO:0008270; zinc ion binding; Molecular Function	zinc finger protein, putative; K11982 E3 ubiquitin-protein ligase RNF115/126 [EC:6.3.2.19]
Pa1	4235709	Pm000697	1	IPR013083; Zinc finger, RING/FYVE/PHD-type	NA	NA	NA
Pa1	4372779	Pm000719	1	IPR005202; Transcription factor GRAS	NA	NA	GAL1; GAI1-like E3 ubiquitin ligase protein; K14494 DELLA protein
Pa1	4372779	Pm000720	5	IPR001005; SANT domain, DNA binding IPR009057; Homeodomain-like IPR012287; Homeodomain-related IPR017930; Transcription regulator HTH, Myb-type, DNA-binding IPR019955; Ubiquitin supergroup	3	GO:0003677; DNA binding; Molecular Function GO:0005515; protein binding; Molecular Function GO:0045449; regulation of transcription; Biological Process	NA
Pa1	4539050	Pm000747	NA	NA	NA	NA	NA
Pa1	4539050	Pm000748	5	IPR000677; 2S globulin IPR001223; Glycoside hydrolase, family 18, catalytic domain IPR001579; Glycoside hydrolase, chitinase active site IPR013781; Glycoside hydrolase, subgroup, catalytic core IPR017853; Glycoside hydrolase, superfamily	4	GO:0003824; catalytic activity; Molecular Function GO:0004553; hydrolase activity, hydrolyzing O-glycosyl compounds; Molecular Function GO:0005975; carbohydrate metabolic process; Biological Process GO:0043169; cation binding; Molecular Function	NA
Pa1	4542903	Pm000749	6	IPR001117; Multicopper oxidase, type 1 IPR002355; Multicopper oxidase, copper-binding site IPR008972; Cupredoxin IPR011706; Multicopper oxidase, type 2 IPR011707; Multicopper oxidase, type 3 IPR017761; Laccase	6	GO:0005507; copper ion binding; Molecular Function GO:0008471; laccase activity; Molecular Function GO:0016491; oxidoreductase activity; Molecular Function GO:0046274; lignin catabolic process; Biological Process GO:0048046; apoplast; Cellular Component GO:0055114; oxidation-reduction process; Biological Process	hypothetical protein; K00423 L-ascorbate oxidase [EC:1.10.3.3]
Pa1	4580444	Pm000755	NA	NA	NA	NA	NA
Pa1	4580444	Pm000756	NA	NA	NA	NA	NA
Pa1	4587035	Pm000757	NA	NA	NA	NA	hypothetical protein; K11671 nuclear factor related to kappa-B-binding protein
Pa1	4587035	Pm000757	NA	NA	NA	NA	hypothetical protein; K11671 nuclear factor related to kappa-B-binding protein
Pa1	4587035	Pm000757	NA	NA	NA	NA	hypothetical protein; K11671 nuclear factor related to kappa-B-binding protein
Pa1	4615115	Pm000762	5	IPR000677; 2S globulin IPR001223; Glycoside hydrolase, family 18, catalytic domain IPR001579; Glycoside hydrolase, chitinase active site IPR013781; Glycoside hydrolase, subgroup, catalytic core IPR017853; Glycoside hydrolase, superfamily	4	GO:0003824; catalytic activity; Molecular Function GO:0004553; hydrolase activity, hydrolyzing O-glycosyl compounds; Molecular Function GO:0005975; carbohydrate metabolic process; Biological Process GO:0043169; cation binding; Molecular Function	NA
Pa1	4640808	Pm000765	2	IPR002738; RNase P subunit p30 IPR016195; Polymerase/histidinol phosphatase-like	3	GO:0003824; catalytic activity; Molecular Function GO:0004540; ribonuclease activity; Molecular Function GO:0008033; tRNA processing; Biological Process	hypothetical protein LOC100241609; K03539 ribonuclease P/MRP protein subunit RPP1 [EC:3.1.26.5]
Pa1	4781280	Pm000783	1	IPR001752; Kinesin, motor domain	3	GO:0003777; microtubule motor activity; Molecular Function GO:0005524; ATP binding; Molecular Function GO:0007018; microtubule-based movement; Biological Process	Os04g0629700; K10405 kinesin family member C1
Pa1	4781280	Pm000784	1	IPR007282; NOT2/NOT3/NOT5	3	GO:0005634; nucleus; Cellular Component GO:0030528; transcription regulator activity; Molecular Function GO:0045449; regulation of transcription; Biological Process	CCR4-NOT transcription complex subunit, putative; K12605 CCR4-NOT transcription complex subunit 2
Pa1	4781280	Pm000783	1	IPR001752; Kinesin, motor domain	3	GO:0003777; microtubule motor activity; Molecular Function GO:0005524; ATP binding; Molecular Function GO:0007018; microtubule-based movement; Biological Process	Os04g0629700; K10405 kinesin family member C1
Pa1	4781280	Pm000784	1	IPR007282; NOT2/NOT3/NOT5	3	GO:0005634; nucleus; Cellular Component GO:0030528; transcription regulator activity; Molecular Function GO:0045449; regulation of transcription; Biological Process	CCR4-NOT transcription complex subunit, putative; K12605 CCR4-NOT transcription complex subunit 2
Pa1	4784355	Pm000784	1	IPR007282; NOT2/NOT3/NOT5	3	GO:0005634; nucleus; Cellular Component GO:0030528; transcription regulator activity; Molecular Function GO:0045449; regulation of transcription; Biological Process	CCR4-NOT transcription complex subunit, putative; K12605 CCR4-NOT transcription complex subunit 2
Pa1	4889566	Pm000799	4	IPR006044; 11-S seed storage protein, plant IPR006045; Cupin 1 IPR011051; Cupin, RmlC-type IPR014710; RmlC-like jelly roll fold	1	GO:0045735; nutrient reservoir activity; Molecular Function	NA
Pa1	4907216	Pm000803	6	IPR001014; Ribosomal protein L23/L25, conserved site IPR005633; Ribosomal protein L23/L25, N-terminal IPR012677; Nucleotide-binding, alpha-beta plait IPR012678; Ribosomal protein L23/L15e IPR013025; Ribosomal protein L25/L23 IPR019985; Ribosomal protein L23	6	GO:0000166; nucleotide binding; Molecular Function GO:0003723; RNA binding; Molecular Function GO:0003735; structural constituent of ribosome; Molecular Function GO:0005622; intracellular; Cellular Component GO:0005840; ribosome; Cellular Component GO:0006412; translation; Biological Process	hypothetical protein; K02893 large subunit ribosomal protein L23Ae
Pa1	4910207	Pm000804	3	IPR001841; Zinc finger, RING-type IPR013083; Zinc finger, RING/FYVE/PHD-type IPR018957; Zinc finger, C3HC4 RING-type	2	GO:0005515; protein binding; Molecular Function GO:0008270; zinc ion binding; Molecular Function	zgc:158807; K11982 E3 ubiquitin-protein ligase RNF115/126 [EC:6.3.2.19]
Pa1	4910361	Pm000804	3	IPR001841; Zinc finger, RING-type IPR013083; Zinc finger, RING/FYVE/PHD-type IPR018957; Zinc finger, C3HC4 RING-type	2	GO:0005515; protein binding; Molecular Function GO:0008270; zinc ion binding; Molecular Function	zgc:158807; K11982 E3 ubiquitin-protein ligase RNF115/126 [EC:6.3.2.19]
Pa1	4927912	Pm000806	4	IPR000425; Major intrinsic protein IPR012269; Aquaporin IPR022357; Major intrinsic protein, conserved site IPR023271; Aquaporin-like	5	GO:0005215; transporter activity; Molecular Function GO:0006810; transport; Biological Process GO:0016020; membrane; Cellular Component GO:0016021; integral to membrane; Cellular Component GO:0055085; transmembrane transport; Biological Process	TIP1;3; TIP1;3 (TONOPLAST INTRINSIC PROTEIN 1;3); urea transmembrane transporter/ water channel; K09873 aquaporin TIP
Pa1	4927912	Pm000807	NA	NA	NA	NA	NA
Pa1	4944457	Pm000809	6	IPR001005; SANT domain, DNA binding IPR009057; Homeodomain-like IPR012287; Homeodomain-related IPR014778; Myb, DNA-binding IPR015495; Myb transcription factor IPR017930; Transcription regulator HTH, Myb-type, DNA-binding	3	GO:0003677; DNA binding; Molecular Function GO:0005515; protein binding; Molecular Function GO:0045449; regulation of transcription; Biological Process	similar to MYB transcription factor MYB139; K09422 myb proto-oncogene protein, plant
Pa1	4944457	Pm000810	3	IPR001841; Zinc finger, RING-type IPR013083; Zinc finger, RING/FYVE/PHD-type IPR018957; Zinc finger, C3HC4 RING-type	2	GO:0005515; protein binding; Molecular Function GO:0008270; zinc ion binding; Molecular Function	Os03g0351800; K11982 E3 ubiquitin-protein ligase RNF115/126 [EC:6.3.2.19]
Pa1	4944457	Pm000809	6	IPR001005; SANT domain, DNA binding IPR009057; Homeodomain-like IPR012287; Homeodomain-related IPR014778; Myb, DNA-binding IPR015495; Myb transcription factor IPR017930; Transcription regulator HTH, Myb-type, DNA-binding	3	GO:0003677; DNA binding; Molecular Function GO:0005515; protein binding; Molecular Function GO:0045449; regulation of transcription; Biological Process	similar to MYB transcription factor MYB139; K09422 myb proto-oncogene protein, plant
Pa1	4944457	Pm000810	3	IPR001841; Zinc finger, RING-type IPR013083; Zinc finger, RING/FYVE/PHD-type IPR018957; Zinc finger, C3HC4 RING-type	2	GO:0005515; protein binding; Molecular Function GO:0008270; zinc ion binding; Molecular Function	Os03g0351800; K11982 E3 ubiquitin-protein ligase RNF115/126 [EC:6.3.2.19]
Pa1	5019895	Pm000821	2	IPR002885; Pentatricopeptide repeat IPR011990; Tetratricopeptide-like helical	1	GO:0005488; binding; Molecular Function	Cell division protein ftsH, putative (EC:3.6.4.3); K03798 cell division protease FtsH [EC:3.4.24.-]
Pa1	5019895	Pm000822	3	IPR000558; Histone H2B IPR007125; Histone core IPR009072; Histone-fold	4	GO:0000786; nucleosome; Cellular Component GO:0003677; DNA binding; Molecular Function GO:0005634; nucleus; Cellular Component GO:0006334; nucleosome assembly; Biological Process	HTB903; histone 2; K11252 histone H2B
Pa1	5020799	Pm000822	3	IPR000558; Histone H2B IPR007125; Histone core IPR009072; Histone-fold	4	GO:0000786; nucleosome; Cellular Component GO:0003677; DNA binding; Molecular Function GO:0005634; nucleus; Cellular Component GO:0006334; nucleosome assembly; Biological Process	HTB903; histone 2; K11252 histone H2B
Pa1	5020799	Pm000823	NA	NA	NA	NA	NA
Pa1	5235890	Pm000862	1	IPR003851; Zinc finger, Dof-type	3	GO:0003677; DNA binding; Molecular Function GO:0008270; zinc ion binding; Molecular Function GO:0045449; regulation of transcription; Biological Process	NA
Pa1	5235890	Pm000863	5	IPR000225; Armadillo IPR003613; U box domain IPR011989; Armadillo-like helical IPR013083; Zinc finger, RING/FYVE/PHD-type IPR016024; Armadillo-type fold	5	GO:0000151; ubiquitin ligase complex; Cellular Component GO:0004842; ubiquitin-protein ligase activity; Molecular Function GO:0005488; binding; Molecular Function GO:0005515; protein binding; Molecular Function GO:0016567; protein ubiquitination; Biological Process	hypothetical protein; K08332 vacuolar protein 8
Pa1	5240335	Pm000863	5	IPR000225; Armadillo IPR003613; U box domain IPR011989; Armadillo-like helical IPR013083; Zinc finger, RING/FYVE/PHD-type IPR016024; Armadillo-type fold	5	GO:0000151; ubiquitin ligase complex; Cellular Component GO:0004842; ubiquitin-protein ligase activity; Molecular Function GO:0005488; binding; Molecular Function GO:0005515; protein binding; Molecular Function GO:0016567; protein ubiquitination; Biological Process	hypothetical protein; K08332 vacuolar protein 8
Pa1	5264726	Pm000867	3	IPR001841; Zinc finger, RING-type IPR002110; Ankyrin repeat IPR020683; Ankyrin repeat-containing domain	2	GO:0005515; protein binding; Molecular Function GO:0008270; zinc ion binding; Molecular Function	GE14529 gene product from transcript GE14529-RA; K10380 ankyrin
Pa1	5321090	Pm000875	1	IPR022212; Protein of unknown function DUF3741	NA	NA	NA
Pa1	5336157	Pm000879	2	IPR002885; Pentatricopeptide repeat IPR011990; Tetratricopeptide-like helical	1	GO:0005488; binding; Molecular Function	NA
Pa1	5336157	Pm000880	1	IPR003397; Mitochondrial inner membrane translocase complex, subunit Tim17/22	3	GO:0005743; mitochondrial inner membrane; Cellular Component GO:0008565; protein transporter activity; Molecular Function GO:0015031; protein transport; Biological Process	NA
Pa1	5397283	Pm000895	3	IPR000652; Triosephosphate isomerase IPR013785; Aldolase-type TIM barrel IPR020861; Triosephosphate isomerase, active site	3	GO:0003824; catalytic activity; Molecular Function GO:0004807; triose-phosphate isomerase activity; Molecular Function GO:0008152; metabolic process; Biological Process	hypothetical protein LOC100248352; K01803 triosephosphate isomerase (TIM) [EC:5.3.1.1]
Pa1	5397283	Pm000895	3	IPR000652; Triosephosphate isomerase IPR013785; Aldolase-type TIM barrel IPR020861; Triosephosphate isomerase, active site	3	GO:0003824; catalytic activity; Molecular Function GO:0004807; triose-phosphate isomerase activity; Molecular Function GO:0008152; metabolic process; Biological Process	hypothetical protein LOC100248352; K01803 triosephosphate isomerase (TIM) [EC:5.3.1.1]
Pa1	5452850	Pm000902	NA	NA	NA	NA	NA
Pa1	5452850	Pm000903	NA	NA	NA	NA	NA
Pa1	5484231	Pm000906	11	IPR000719; Protein kinase, catalytic domain IPR001245; Serine-threonine/tyrosine-protein kinase IPR001611; Leucine-rich repeat IPR002290; Serine/threonine-protein kinase domain IPR003591; Leucine-rich repeat, typical subtype IPR008271; Serine/threonine-protein kinase, active site IPR011009; Protein kinase-like domain IPR013210; Leucine-rich repeat-containing N-terminal, type 2 IPR013320; Concanav…	5	GO:0004672; protein kinase activity; Molecular Function GO:0004674; protein serine/threonine kinase activity; Molecular Function GO:0005515; protein binding; Molecular Function GO:0005524; ATP binding; Molecular Function GO:0006468; protein phosphorylation; Biological Process	EFR; EFR (EF-TU RECEPTOR); ATP binding / kinase/ protein serine/threonine kinase; K13428 LRR receptor-like serine/threonine-protein kinase EFR [EC:2.7.11.1]
Pa1	5484231	Pm000907	2	IPR003604; Zinc finger, U1-type IPR015880; Zinc finger, C2H2-like	3	GO:0003676; nucleic acid binding; Molecular Function GO:0005622; intracellular; Cellular Component GO:0008270; zinc ion binding; Molecular Function	NA
Pa1	5614185	Pm000922	1	IPR015965; tRNA ligase, phosphodiesterase, fungi	3	GO:0003972; RNA ligase (ATP) activity; Molecular Function GO:0005524; ATP binding; Molecular Function GO:0006388; tRNA splicing, via endonucleolytic cleavage and ligation; Biological Process	NA
Pa1	5614300	Pm000922	1	IPR015965; tRNA ligase, phosphodiesterase, fungi	3	GO:0003972; RNA ligase (ATP) activity; Molecular Function GO:0005524; ATP binding; Molecular Function GO:0006388; tRNA splicing, via endonucleolytic cleavage and ligation; Biological Process	NA
Pa1	5782588	Pm000943	2	IPR001666; Phosphatidylinositol transfer protein IPR023393; START-like domain	2	GO:0005622; intracellular; Cellular Component GO:0006810; transport; Biological Process	INPP5K; inositol polyphosphate-5-phosphatase K; K01106 inositol-1,4,5-trisphosphate 5-phosphatase [EC:3.1.3.56]
Pa1	5782588	Pm000944	2	IPR007087; Zinc finger, C2H2-type IPR015880; Zinc finger, C2H2-like	2	GO:0005622; intracellular; Cellular Component GO:0008270; zinc ion binding; Molecular Function	NA
Pa1	5816312	Pm000948	2	IPR002885; Pentatricopeptide repeat IPR011990; Tetratricopeptide-like helical	1	GO:0005488; binding; Molecular Function	Cell division protein ftsH, putative (EC:3.6.4.3); K03798 cell division protease FtsH [EC:3.4.24.-]
Pa1	5816312	Pm000949	3	IPR003439; ABC transporter-like IPR003593; ATPase, AAA+ type, core IPR017871; ABC transporter, conserved site	4	GO:0000166; nucleotide binding; Molecular Function GO:0005524; ATP binding; Molecular Function GO:0016887; ATPase activity; Molecular Function GO:0017111; nucleoside-triphosphatase activity; Molecular Function	abc transporter; K05648 ATP-binding cassette, subfamily A (ABC1), member 5
Pa1	5816312	Pm000948	2	IPR002885; Pentatricopeptide repeat IPR011990; Tetratricopeptide-like helical	1	GO:0005488; binding; Molecular Function	Cell division protein ftsH, putative (EC:3.6.4.3); K03798 cell division protease FtsH [EC:3.4.24.-]
Pa1	5816312	Pm000949	3	IPR003439; ABC transporter-like IPR003593; ATPase, AAA+ type, core IPR017871; ABC transporter, conserved site	4	GO:0000166; nucleotide binding; Molecular Function GO:0005524; ATP binding; Molecular Function GO:0016887; ATPase activity; Molecular Function GO:0017111; nucleoside-triphosphatase activity; Molecular Function	abc transporter; K05648 ATP-binding cassette, subfamily A (ABC1), member 5
Pa1	5822932	Pm000949	3	IPR003439; ABC transporter-like IPR003593; ATPase, AAA+ type, core IPR017871; ABC transporter, conserved site	4	GO:0000166; nucleotide binding; Molecular Function GO:0005524; ATP binding; Molecular Function GO:0016887; ATPase activity; Molecular Function GO:0017111; nucleoside-triphosphatase activity; Molecular Function	abc transporter; K05648 ATP-binding cassette, subfamily A (ABC1), member 5
Pa1	5822932	Pm000950	4	IPR001810; F-box domain, cyclin-like IPR013187; F-box associated domain, type 3 IPR017451; F-box associated interaction domain IPR022364; F-box domain, Skp2-like	1	GO:0005515; protein binding; Molecular Function	hypothetical protein LOC100252654; K10302 F-box protein 22
Pa1	5828288	Pm000951	2	IPR013187; F-box associated domain, type 3 IPR017451; F-box associated interaction domain	NA	NA	hypothetical protein LOC100252654; K10302 F-box protein 22
Pa1	5828288	Pm000952	3	IPR013187; F-box associated domain, type 3 IPR017451; F-box associated interaction domain IPR022364; F-box domain, Skp2-like	NA	NA	hypothetical protein LOC100252654; K10302 F-box protein 22
Pa1	5835600	Pm000952	3	IPR013187; F-box associated domain, type 3 IPR017451; F-box associated interaction domain IPR022364; F-box domain, Skp2-like	NA	NA	hypothetical protein LOC100252654; K10302 F-box protein 22
Pa1	5835600	Pm000953	3	IPR006677; tRNA intron endonuclease, catalytic domain-like IPR006678; tRNA intron endonuclease, N-terminal IPR011856; Endonuclease TnsA, N-terminal/resolvase Hjc/tRNA endonuclease, C-terminal	4	GO:0000213; tRNA-intron endonuclease activity; Molecular Function GO:0003676; nucleic acid binding; Molecular Function GO:0004518; nuclease activity; Molecular Function GO:0006388; tRNA splicing, via endonucleolytic cleavage and ligation; Biological Process	tRNA-splicing endonuclease subunit Sen2-2, putative (EC:3.1.27.9); K01170 tRNA-intron endonuclease [EC:3.1.27.9]
Pa1	5873908	Pm000959	3	IPR001086; Prephenate dehydratase IPR002912; Amino acid-binding ACT IPR018528; Prephenate dehydratase, conserved site	4	GO:0004664; prephenate dehydratase activity; Molecular Function GO:0008152; metabolic process; Biological Process GO:0009094; L-phenylalanine biosynthetic process; Biological Process GO:0016597; amino acid binding; Molecular Function	hypothetical protein ; K12586 exosome complex component RRP43
Pa1	6199559	Pm000994	5	IPR003311; AUX/IAA protein IPR003340; Transcriptional factor B3 IPR010525; Auxin response factor IPR011525; Aux/IAA-ARF-dimerisation IPR015300; DNA-binding pseudobarrel domain	6	GO:0003677; DNA binding; Molecular Function GO:0005634; nucleus; Cellular Component GO:0006355; regulation of transcription, DNA-dependent; Biological Process GO:0009725; response to hormone stimulus; Biological Process GO:0045449; regulation of transcription; Biological Process GO:0046983; protein dimerization activity; Molecular Function	hypothetical protein LOC100245251; K14486 auxin response factor
Pa1	6253182	Pm001000	2	IPR000727; Target SNARE coiled-coil domain IPR006012; Syntaxin/epimorphin, conserved site	4	GO:0005484; SNAP receptor activity; Molecular Function GO:0005515; protein binding; Molecular Function GO:0006886; intracellular protein transport; Biological Process GO:0016020; membrane; Cellular Component	SYP71; SYP71 (SYNTAXIN OF PLANTS 71); protein transporter; K08506 syntaxin of plants SYP7
Pa1	6267050	Pm001001	1	IPR003441; No apical meristem (NAM) protein	2	GO:0003677; DNA binding; Molecular Function GO:0045449; regulation of transcription; Biological Process	NA
Pa1	6267050	Pm001002	4	IPR007087; Zinc finger, C2H2-type IPR013087; Zinc finger, C2H2-type/integrase, DNA-binding IPR015880; Zinc finger, C2H2-like IPR022755; Zinc finger, double-stranded RNA binding	3	GO:0003676; nucleic acid binding; Molecular Function GO:0005622; intracellular; Cellular Component GO:0008270; zinc ion binding; Molecular Function	hypothetical protein; K09202 regulatory protein SWI5
Pa1	6267050	Pm001001	1	IPR003441; No apical meristem (NAM) protein	2	GO:0003677; DNA binding; Molecular Function GO:0045449; regulation of transcription; Biological Process	NA
Pa1	6267050	Pm001002	4	IPR007087; Zinc finger, C2H2-type IPR013087; Zinc finger, C2H2-type/integrase, DNA-binding IPR015880; Zinc finger, C2H2-like IPR022755; Zinc finger, double-stranded RNA binding	3	GO:0003676; nucleic acid binding; Molecular Function GO:0005622; intracellular; Cellular Component GO:0008270; zinc ion binding; Molecular Function	hypothetical protein; K09202 regulatory protein SWI5
Pa1	6369239	Pm001014	1	IPR009646; Root cap	NA	NA	similar to NUP214 protein; K14317 nuclear pore complex protein Nup214
Pa1	6369239	Pm001015	2	IPR002161; Glutamine amidotransferase subunit PdxT IPR021196; PdxT/SNO family, conserved site	NA	NA	hypothetical protein LOC100267348; K08681 glutamine amidotransferase [EC:2.6.-.-]
Pa1	6409574	Pm001019	4	IPR000504; RNA recognition motif domain IPR000571; Zinc finger, CCCH-type IPR010280; (Uracil-5)-methyltransferase IPR012677; Nucleotide-binding, alpha-beta plait	5	GO:0000166; nucleotide binding; Molecular Function GO:0003676; nucleic acid binding; Molecular Function GO:0006396; RNA processing; Biological Process GO:0008173; RNA methyltransferase activity; Molecular Function GO:0008270; zinc ion binding; Molecular Function	209.t00015; RNA methyltransferase; K00599 [EC:2.1.1.-]
Pa1	6457081	Pm001028	5	IPR000719; Protein kinase, catalytic domain IPR001245; Serine-threonine/tyrosine-protein kinase IPR002290; Serine/threonine-protein kinase domain IPR011009; Protein kinase-like domain IPR020635; Tyrosine-protein kinase, catalytic domain	4	GO:0004672; protein kinase activity; Molecular Function GO:0004674; protein serine/threonine kinase activity; Molecular Function GO:0005524; ATP binding; Molecular Function GO:0006468; protein phosphorylation; Biological Process	hypothetical protein LOC100252647; K13415 protein brassinosteroid insensitive 1 [EC:2.7.10.1 2.7.11.1]
Pa1	6530160	Pm001037	6	IPR001356; Homeobox IPR002913; Lipid-binding START IPR009057; Homeodomain-like IPR012287; Homeodomain-related IPR013978; MEKHLA IPR023393; START-like domain	6	GO:0003677; DNA binding; Molecular Function GO:0003700; sequence-specific DNA binding transcription factor activity; Molecular Function GO:0005515; protein binding; Molecular Function GO:0006355; regulation of transcription, DNA-dependent; Biological Process GO:0043565; sequence-specific DNA binding; Molecular Function GO:0045449; regulation of transcription; Biological Process	REV; REV (REVOLUTA); DNA binding / lipid binding / transcription factor; K09338 homeobox-leucine zipper protein
Pa1	6530160	Pm001037	6	IPR001356; Homeobox IPR002913; Lipid-binding START IPR009057; Homeodomain-like IPR012287; Homeodomain-related IPR013978; MEKHLA IPR023393; START-like domain	6	GO:0003677; DNA binding; Molecular Function GO:0003700; sequence-specific DNA binding transcription factor activity; Molecular Function GO:0005515; protein binding; Molecular Function GO:0006355; regulation of transcription, DNA-dependent; Biological Process GO:0043565; sequence-specific DNA binding; Molecular Function GO:0045449; regulation of transcription; Biological Process	REV; REV (REVOLUTA); DNA binding / lipid binding / transcription factor; K09338 homeobox-leucine zipper protein
Pa1	6551157	Pm001039	1	IPR003441; No apical meristem (NAM) protein	2	GO:0003677; DNA binding; Molecular Function GO:0045449; regulation of transcription; Biological Process	NA
Pa1	6551157	Pm001040	2	IPR001173; Glycosyl transferase, family 2 IPR007877; Protein of unknown function DUF707	NA	NA	hypothetical protein; K03028 26S proteasome regulatory subunit N1
Pa1	6551199	Pm001039	1	IPR003441; No apical meristem (NAM) protein	2	GO:0003677; DNA binding; Molecular Function GO:0045449; regulation of transcription; Biological Process	NA
Pa1	6551199	Pm001040	2	IPR001173; Glycosyl transferase, family 2 IPR007877; Protein of unknown function DUF707	NA	NA	hypothetical protein; K03028 26S proteasome regulatory subunit N1
Pa1	6648531	Pm001047	1	IPR002035; von Willebrand factor, type A	1	GO:0005515; protein binding; Molecular Function	similar to calcium channel, voltage-dependent, alpha 2/delta subunit 4; K04861 voltage-dependent calcium channel alpha-2/delta-4
Pa1	6648531	Pm001048	3	IPR001106; Phenylalanine/histidine ammonia-lyase IPR008948; L-Aspartase-like IPR023144; Phenylalanine ammonia-lyase, shielding domain	3	GO:0003824; catalytic activity; Molecular Function GO:0009058; biosynthetic process; Biological Process GO:0016841; ammonia-lyase activity; Molecular Function	hypothetical protein LOC100241575; K10775 phenylalanine ammonia-lyase [EC:4.3.1.24]
Pa1	6648531	Pm001047	1	IPR002035; von Willebrand factor, type A	1	GO:0005515; protein binding; Molecular Function	similar to calcium channel, voltage-dependent, alpha 2/delta subunit 4; K04861 voltage-dependent calcium channel alpha-2/delta-4
Pa1	6648531	Pm001048	3	IPR001106; Phenylalanine/histidine ammonia-lyase IPR008948; L-Aspartase-like IPR023144; Phenylalanine ammonia-lyase, shielding domain	3	GO:0003824; catalytic activity; Molecular Function GO:0009058; biosynthetic process; Biological Process GO:0016841; ammonia-lyase activity; Molecular Function	hypothetical protein LOC100241575; K10775 phenylalanine ammonia-lyase [EC:4.3.1.24]
Pa1	6687874	Pm001050	NA	NA	NA	NA	NA
Pa1	6727751	Pm001055	3	IPR001148; Carbonic anhydrase, alpha-class, catalytic domain IPR018338; Carbonic anhydrase, alpha-class, conserved site IPR023561; Carbonic anhydrase, alpha-class	3	GO:0004089; carbonate dehydratase activity; Molecular Function GO:0006730; one-carbon metabolic process; Biological Process GO:0008270; zinc ion binding; Molecular Function	carbonic anhydrase, putative (EC:4.2.1.1); K01674 carbonic anhydrase [EC:4.2.1.1]
Pa1	6727751	Pm001056	NA	NA	NA	NA	NA
Pa1	6727751	Pm001055	3	IPR001148; Carbonic anhydrase, alpha-class, catalytic domain IPR018338; Carbonic anhydrase, alpha-class, conserved site IPR023561; Carbonic anhydrase, alpha-class	3	GO:0004089; carbonate dehydratase activity; Molecular Function GO:0006730; one-carbon metabolic process; Biological Process GO:0008270; zinc ion binding; Molecular Function	carbonic anhydrase, putative (EC:4.2.1.1); K01674 carbonic anhydrase [EC:4.2.1.1]
Pa1	6727751	Pm001056	NA	NA	NA	NA	NA
Pa1	6774485	Pm001058	1	IPR005061; Domain of unknown function DUF292, eukaryotic	NA	NA	hypothetical protein; K03453 bile acid:Na+ symporter, BASS family
Pa1	6971638	Pm001082	NA	NA	NA	NA	NA
Pa1	6974039	Pm001082	NA	NA	NA	NA	NA
Pa1	6974039	Pm001083	NA	NA	NA	NA	NA
Pa1	7042496	Pm001093	3	IPR003439; ABC transporter-like IPR003593; ATPase, AAA+ type, core IPR017871; ABC transporter, conserved site	4	GO:0000166; nucleotide binding; Molecular Function GO:0005524; ATP binding; Molecular Function GO:0016887; ATPase activity; Molecular Function GO:0017111; nucleoside-triphosphatase activity; Molecular Function	ABC transporter family protein; K06185 ATP-binding cassette, sub-family F, member 2
Pa1	7101671	Pm001098	NA	NA	NA	NA	NA
Pa1	7101671	Pm001099	NA	NA	NA	NA	Os11g0157000; K12619 5'-3' exoribonuclease 2 [EC:3.1.13.-]
Pa1	7473792	Pm001152	2	IPR010369; Protein of unknown function DUF966 IPR021182; Uncharacterised conserved protein UCP031043	NA	NA	NA
Pa1	7473792	Pm001152	2	IPR010369; Protein of unknown function DUF966 IPR021182; Uncharacterised conserved protein UCP031043	NA	NA	NA
Pa1	7582009	Pm001163	5	IPR001650; Helicase, C-terminal IPR011545; DNA/RNA helicase, DEAD/DEAH box type, N-terminal IPR012961; DSH, C-terminal IPR014001; DEAD-like helicase IPR016438; RNA helicase, ATP-dependent, SK12/DOB1	6	GO:0003676; nucleic acid binding; Molecular Function GO:0004386; helicase activity; Molecular Function GO:0005524; ATP binding; Molecular Function GO:0008026; ATP-dependent helicase activity; Molecular Function GO:0016817; hydrolase activity, acting on acid anhydrides; Molecular Function GO:0016818; hydrolase activity, acting on acid anhydrides, in phosphorus-containing anhydrides; Molecular Func…	hypothetical protein; K12598 ATP-dependent RNA helicase DOB1 [EC:3.6.4.13]
Pa1	7715388	Pm001179	2	IPR019514; Protein of unknown function DUF2451, C-terminal IPR019515; Vacuolar protein sorting-associated protein 54	NA	NA	NA
Pa1	7718865	Pm001179	2	IPR019514; Protein of unknown function DUF2451, C-terminal IPR019515; Vacuolar protein sorting-associated protein 54	NA	NA	NA
Pa1	7718865	Pm001180	3	IPR001680; WD40 repeat IPR015943; WD40/YVTN repeat-like-containing domain IPR019781; WD40 repeat, subgroup	1	GO:0005515; protein binding; Molecular Function	NA
Pa1	7789696	Pm001185	2	IPR007849; ATPase assembly factor ATP10, mitochondria IPR008758; Peptidase S28	4	GO:0005743; mitochondrial inner membrane; Cellular Component GO:0006508; proteolysis; Biological Process GO:0008236; serine-type peptidase activity; Molecular Function GO:0033615; mitochondrial proton-transporting ATP synthase complex assembly; Biological Process	Lysosomal Pro-X carboxypeptidase, putative (EC:3.4.16.2); K01285 lysosomal Pro-X carboxypeptidase [EC:3.4.16.2]
Pa1	7789696	Pm001186	4	IPR003100; Argonaute/Dicer protein, PAZ IPR003165; Stem cell self-renewal protein Piwi IPR012337; Ribonuclease H-like IPR014811; Domain of unknown function DUF1785	2	GO:0003676; nucleic acid binding; Molecular Function GO:0005515; protein binding; Molecular Function	AGO5; AGO5 (ARGONAUTE 5); nucleic acid binding; K11596 argonaute
Pa1	7806274	Pm001186	4	IPR003100; Argonaute/Dicer protein, PAZ IPR003165; Stem cell self-renewal protein Piwi IPR012337; Ribonuclease H-like IPR014811; Domain of unknown function DUF1785	2	GO:0003676; nucleic acid binding; Molecular Function GO:0005515; protein binding; Molecular Function	AGO5; AGO5 (ARGONAUTE 5); nucleic acid binding; K11596 argonaute
Pa1	7806387	Pm001186	4	IPR003100; Argonaute/Dicer protein, PAZ IPR003165; Stem cell self-renewal protein Piwi IPR012337; Ribonuclease H-like IPR014811; Domain of unknown function DUF1785	2	GO:0003676; nucleic acid binding; Molecular Function GO:0005515; protein binding; Molecular Function	AGO5; AGO5 (ARGONAUTE 5); nucleic acid binding; K11596 argonaute
Pa1	7807129	Pm001186	4	IPR003100; Argonaute/Dicer protein, PAZ IPR003165; Stem cell self-renewal protein Piwi IPR012337; Ribonuclease H-like IPR014811; Domain of unknown function DUF1785	2	GO:0003676; nucleic acid binding; Molecular Function GO:0005515; protein binding; Molecular Function	AGO5; AGO5 (ARGONAUTE 5); nucleic acid binding; K11596 argonaute
Pa1	7807129	Pm001186	4	IPR003100; Argonaute/Dicer protein, PAZ IPR003165; Stem cell self-renewal protein Piwi IPR012337; Ribonuclease H-like IPR014811; Domain of unknown function DUF1785	2	GO:0003676; nucleic acid binding; Molecular Function GO:0005515; protein binding; Molecular Function	AGO5; AGO5 (ARGONAUTE 5); nucleic acid binding; K11596 argonaute
Pa1	8000936	Pm001209	2	IPR001563; Peptidase S10, serine carboxypeptidase IPR002885; Pentatricopeptide repeat	2	GO:0004185; serine-type carboxypeptidase activity; Molecular Function GO:0006508; proteolysis; Biological Process	hypothetical protein; K13289 cathepsin A (carboxypeptidase C) [EC:3.4.16.5]
Pa1	8000936	Pm001210	10	IPR002553; Clathrin/coatomer adaptor, adaptin-like, N-terminal IPR003164; Clathrin adaptor, alpha-adaptin, appendage, C-terminal subdomain IPR008152; Clathrin adaptor, alpha/beta/gamma-adaptin, appendage, Ig-like subdomain IPR009028; Clathrin/coatomer adaptor, adaptin-like, appendage, C-terminal subdomain IPR011989; Armadillo-like helical IPR013038; Clathrin adaptor, alpha-adaptin, appendage, Ig-…	8	GO:0005488; binding; Molecular Function GO:0006886; intracellular protein transport; Biological Process GO:0008565; protein transporter activity; Molecular Function GO:0015031; protein transport; Biological Process GO:0016020; membrane; Cellular Component GO:0016192; vesicle-mediated transport; Biological Process GO:0030117; membrane coat; Cellular Component GO:0030131; clathrin adaptor complex; …	hypothetical protein LOC100241344; K11824 AP-2 complex subunit alpha
Pa1	8192488	Pm001225	1	IPR003409; MORN motif	NA	NA	NA
Pa1	8337132	Pm001245	1	IPR008586; Protein of unknown function DUF868, plant	NA	NA	NA
Pa1	8337132	Pm001245	1	IPR008586; Protein of unknown function DUF868, plant	NA	NA	NA
Pa1	8339012	Pm001245	1	IPR008586; Protein of unknown function DUF868, plant	NA	NA	NA
Pa1	8339012	Pm001246	2	IPR000741; Fructose-bisphosphate aldolase, class-I IPR013785; Aldolase-type TIM barrel	4	GO:0003824; catalytic activity; Molecular Function GO:0004332; fructose-bisphosphate aldolase activity; Molecular Function GO:0006096; glycolysis; Biological Process GO:0008152; metabolic process; Biological Process	fructose-bisphosphate aldolase (EC:4.1.2.13); K01623 fructose-bisphosphate aldolase, class I [EC:4.1.2.13]
Pa1	8387292	Pm001251	3	IPR001128; Cytochrome P450 IPR002401; Cytochrome P450, E-class, group I IPR017972; Cytochrome P450, conserved site	5	GO:0004497; monooxygenase activity; Molecular Function GO:0005506; iron ion binding; Molecular Function GO:0009055; electron carrier activity; Molecular Function GO:0020037; heme binding; Molecular Function GO:0055114; oxidation-reduction process; Biological Process	cytochrome P450, putative (EC:1.14.13.79); K09843 (+)-abscisic acid 8'-hydroxylase [EC:1.14.13.93]
Pa1	8465540	Pm001262	3	IPR003439; ABC transporter-like IPR003593; ATPase, AAA+ type, core IPR013525; ABC-2 type transporter	5	GO:0000166; nucleotide binding; Molecular Function GO:0005524; ATP binding; Molecular Function GO:0016020; membrane; Cellular Component GO:0016887; ATPase activity; Molecular Function GO:0017111; nucleoside-triphosphatase activity; Molecular Function	ABC multidrug transporter (EC:3.6.3.-); K01552 [EC:3.6.3.-]
Pa1	9152665	Pm001334	3	IPR006895; Zinc finger, Sec23/Sec24-type IPR006896; Sec23/Sec24, trunk domain IPR006900; Sec23/Sec24, helical domain	4	GO:0006886; intracellular protein transport; Biological Process GO:0006888; ER to Golgi vesicle-mediated transport; Biological Process GO:0008270; zinc ion binding; Molecular Function GO:0030127; COPII vesicle coat; Cellular Component	SEC24A; SEC24 family, member A (S. cerevisiae); K14007 protein transport protein SEC24
Pa1	9254421	Pm001341	10	IPR000719; Protein kinase, catalytic domain IPR001245; Serine-threonine/tyrosine-protein kinase IPR001611; Leucine-rich repeat IPR002290; Serine/threonine-protein kinase domain IPR003591; Leucine-rich repeat, typical subtype IPR008271; Serine/threonine-protein kinase, active site IPR011009; Protein kinase-like domain IPR017441; Protein kinase, ATP binding site IPR020635; Tyrosine-protein kinase, …	5	GO:0004672; protein kinase activity; Molecular Function GO:0004674; protein serine/threonine kinase activity; Molecular Function GO:0005515; protein binding; Molecular Function GO:0005524; ATP binding; Molecular Function GO:0006468; protein phosphorylation; Biological Process	BAK1; BAK1 (BRI1-ASSOCIATED RECEPTOR KINASE); kinase/ protein binding / protein heterodimerization/ protein serine/threonine kinase; K13416 brassinosteroid insensitive 1-associated receptor kinase 1 [EC:2.7.10.1 2.7.11.1]
Pa1	9268298	Pm001343	5	IPR002547; tRNA-binding domain IPR002885; Pentatricopeptide repeat IPR011990; Tetratricopeptide-like helical IPR012340; Nucleic acid-binding, OB-fold IPR016027; Nucleic acid-binding, OB-fold-like	2	GO:0000049; tRNA binding; Molecular Function GO:0005488; binding; Molecular Function	Cell division protein ftsH, putative (EC:3.6.4.3); K03798 cell division protease FtsH [EC:3.4.24.-]
Pa1	9268298	Pm001344	2	IPR001128; Cytochrome P450 IPR002401; Cytochrome P450, E-class, group I	5	GO:0004497; monooxygenase activity; Molecular Function GO:0005506; iron ion binding; Molecular Function GO:0009055; electron carrier activity; Molecular Function GO:0020037; heme binding; Molecular Function GO:0055114; oxidation-reduction process; Biological Process	CYP94D2; electron carrier/ heme binding / iron ion binding / monooxygenase/ oxygen binding; K00517 [EC:1.14.-.-]
Pa1	9566798	Pm001370	5	IPR001357; BRCT IPR004102; Poly(ADP-ribose) polymerase, regulatory domain IPR008893; WGR domain IPR012317; Poly(ADP-ribose) polymerase, catalytic domain IPR012982; PADR1	4	GO:0003950; NAD+ ADP-ribosyltransferase activity; Molecular Function GO:0005622; intracellular; Cellular Component GO:0005634; nucleus; Cellular Component GO:0006471; protein ADP-ribosylation; Biological Process	poly [ADP-ribose] polymerase, putative (EC:1.3.1.74); K10798 poly [ADP-ribose] polymerase [EC:2.4.2.30]
Pa1	9706685	Pm001388	NA	NA	NA	NA	hypothetical protein; K02116 ATP synthase protein I
Pa1	9706685	Pm001389	3	IPR008710; Nicastrin IPR016574; Nicalin IPR018247; EF-Hand 1, calcium-binding site	4	GO:0009966; regulation of signal transduction; Biological Process GO:0016020; membrane; Cellular Component GO:0016021; integral to membrane; Cellular Component GO:0016485; protein processing; Biological Process	NA
Pa1	11115830	Pm001534	NA	NA	NA	NA	NA
Pa1	11115830	Pm001535	NA	NA	NA	NA	NA
Pa1	12704602	Pm001706	1	IPR000571; Zinc finger, CCCH-type	2	GO:0003676; nucleic acid binding; Molecular Function GO:0008270; zinc ion binding; Molecular Function	NA
Pa1	14865213	Pm001913	1	IPR021139; Domain of unknown function DUF88	NA	NA	NA
Pa1	14865213	Pm001914	1	IPR007053; NC	NA	NA	NA
Pa2	30046493	Pm007986	NA	NA	NA	NA	NA
Pa2	30046493	Pm007987	4	IPR005835; Nucleotidyl transferase IPR005836; ADP-glucose pyrophosphorylase, conserved site IPR011004; Trimeric LpxA-like IPR011831; Glucose-1-phosphate adenylyltransferase	5	GO:0005978; glycogen biosynthetic process; Biological Process GO:0008878; glucose-1-phosphate adenylyltransferase activity; Molecular Function GO:0009058; biosynthetic process; Biological Process GO:0016740; transferase activity; Molecular Function GO:0016779; nucleotidyltransferase activity; Molecular Function	hypothetical protein LOC100263079; K00975 glucose-1-phosphate adenylyltransferase [EC:2.7.7.27]
Pa3	19137907	Pm012363	1	IPR009515; Protein of unknown function DUF1138	NA	NA	NA
Pa3	19137907	Pm012364	1	IPR000023; Phosphofructokinase domain	3	GO:0003872; 6-phosphofructokinase activity; Molecular Function GO:0005945; 6-phosphofructokinase complex; Cellular Component GO:0006096; glycolysis; Biological Process	hypothetical protein LOC100256839; K00895 pyrophosphate--fructose-6-phosphate 1-phosphotransferase [EC:2.7.1.90]
Pa4	6768989	Pm013795	7	IPR001140; ABC transporter, transmembrane domain IPR002490; ATPase, V0/A0 complex, 116kDa subunit IPR003439; ABC transporter-like IPR003593; ATPase, AAA+ type, core IPR011527; ABC transporter, transmembrane domain, type 1 IPR017871; ABC transporter, conserved site IPR017940; ABC transporter, integral membrane type 1	11	GO:0000166; nucleotide binding; Molecular Function GO:0005524; ATP binding; Molecular Function GO:0006810; transport; Biological Process GO:0015078; hydrogen ion transmembrane transporter activity; Molecular Function GO:0015991; ATP hydrolysis coupled proton transport; Biological Process GO:0016021; integral to membrane; Cellular Component GO:0016887; ATPase activity; Molecular Function GO:001711…	similar to Multidrug Resistance associated Protein 1; K05674 ATP-binding cassette, subfamily C (CFTR/MRP), member 10
Pa4	22275763	Pm015951	NA	NA	NA	NA	NA
Pa7	2120749	Pm023101	NA	NA	NA	NA	NA
scaffold1067	21799	Pm028270	5	IPR001849; Pleckstrin homology domain IPR002913; Lipid-binding START IPR009769; Domain of unknown function DUF1336 IPR011993; Pleckstrin homology-type IPR023393; START-like domain	1	GO:0005515; protein binding; Molecular Function	NA
scaffold896	58810	Pm031275	5	IPR003311; AUX/IAA protein IPR003340; Transcriptional factor B3 IPR010525; Auxin response factor IPR011525; Aux/IAA-ARF-dimerisation IPR015300; DNA-binding pseudobarrel domain	6	GO:0003677; DNA binding; Molecular Function GO:0005634; nucleus; Cellular Component GO:0006355; regulation of transcription, DNA-dependent; Biological Process GO:0009725; response to hormone stimulus; Biological Process GO:0045449; regulation of transcription; Biological Process GO:0046983; protein dimerization activity; Molecular Function	hypothetical protein; K14486 auxin response factor

[truncated: 1 more sheets: Shoot Diameter]
